# Supplementary material for: Integrated Metabolomic and Transcriptomic Analysis Reveals the Flavonoid Regulatory Network by Eutrema EsMYB90
Source: Int J Mol Sci. 2021 Aug 15;22(16):8751. doi: 10.3390/ijms22168751 (PMC8395869; doi:10.3390/ijms22168751)
Supplement: Supplementary file 1 [file ijms-22-08751-s001.zip]

Archive with 14 entries (13 files):
- 5 IJMS-Supplementary Files-8.3/
- 5 IJMS-Supplementary Files-8.3/Supplementary Figure S1 Principal component analysis in leaves of EsMYB90 transgenic tobacco and wild type.pdf
- 5 IJMS-Supplementary Files-8.3/Supplementary Figure S2 Differential metabolites analysis on the basis of OPLS-DA model in leaves of EsMYB90 transgenic tobacco relative to wild type.pdf
- 5 IJMS-Supplementary Files-8.3/Supplementary Table 1 Content Analysis of Anthocyanin,PA,total flavonoid and Chlorophyll.xlsx
- 5 IJMS-Supplementary Files-8.3/Supplementary Table 10 Significantly differential flavonoid metabolites in leaves of EsMYB90 transgenic tobacco.xlsx
- 5 IJMS-Supplementary Files-8.3/Supplementary Table 11 Primers used in cloning of pNtANS and pNtDFR into pGreenII0800-LUC vector.xlsx
- 5 IJMS-Supplementary Files-8.3/Supplementary Table 2 Metabolites detected in leaves of EsMYB90 transgenic tobacco.xlsx
- 5 IJMS-Supplementary Files-8.3/Supplementary Table 3 Significantly differential metabolites detected in EsMYB90 transgenic tobacco leaves.xlsx
- 5 IJMS-Supplementary Files-8.3/Supplementary Table 4 DEGs annotated in phenylpropanoid and flavonoid biosynthesis pathways.xlsx
- 5 IJMS-Supplementary Files-8.3/Supplementary Table 5 Significantly differential metabolites annotated in  phenylpropanoid and flavonoid biosynthesis pathways.xlsx
- 5 IJMS-Supplementary Files-8.3/Supplementary Table 6 MYB-binding sites of pNtANS and pNtDFR.xlsx
- 5 IJMS-Supplementary Files-8.3/Supplementary Table 7 Relative luciferase activity of pNtANS and pNtDFR by EsMYB90.xlsx
- 5 IJMS-Supplementary Files-8.3/Supplementary Table 8 Pearson correlation coefficient between EsMYB90 gene and the differential metabolites.xlsx
- 5 IJMS-Supplementary Files-8.3/Supplementary Table 9 Pearson correlation coefficient between the differential metabolites and DEGs in phenylpropanoid and flavonoid pathways.xlsx
