# Supplementary material for: Integrated Metabolomic and Transcriptomic Analysis Reveals the Flavonoid Regulatory Network by Eutrema EsMYB90
Source: Int J Mol Sci. 2021 Aug 15;22(16):8751. doi: 10.3390/ijms22168751 (PMC8395869; doi:10.3390/ijms22168751)
Supplement: Supplementary file 1 [file ijms-22-08751-s001.zip › 5 IJMS-Supplementary Files-8.3/Supplementary Table 1 Content Analysis of Anthocyanin,PA,total flavonoid and Chlorophyll.xlsx]

## Sheet: Supplementary Table 1
		Supplementary Table 1. Content Analysis of Anthocyanin, PA, total flavonoid and Chlorophyll
	A	Anthocyanin content (mg/g FW)				C	Proanthocyanin (PA) content (mg/g FW)
		Tobacco Tissue	WT	L2	L4		Tobacco	Mature leaves (ML)
		Young leaves (YL)	0.013±0.008	11.403±0.531	18.248±2.585		WT	0.045±0.004
		Mature leaves (ML)	0.020±0.007	17.409±0.605	19.582±0.551		L2	0.071±0.005
		Root	0.033±0.019	0.184±0.023	0.345±0.018		L4	0.092±0.011
		Stem	0.009±0.010	0.823±0.069	1.703±0.102
	B	Total flavonoid content (mg/g FW)				D	Chlorophyll content (mg/g FW)
		Tobacco Tissue	WT	L2	L4		Tobacco	Mature leaves (ML)
		Young leaves (YL)	0.418±0.104	115.066±13.162	161.969±18.636		WT	197.829±11.575
		Mature leaves (ML)	0.348±0.060	181.524±5.809	205.846±5.943		L2	200.420±10.833
		Root	0.209±0.104	1.357±0.376	3.097±0.121		L4	217.730±1.721
		Stem	0.035±0.060	8.733±0.629	16.075±1.007
