# Supplementary material for: Integrated Metabolomic and Transcriptomic Analysis Reveals the Flavonoid Regulatory Network by Eutrema EsMYB90
Source: Int J Mol Sci. 2021 Aug 15;22(16):8751. doi: 10.3390/ijms22168751 (PMC8395869; doi:10.3390/ijms22168751)
Supplement: Supplementary file 1 [file ijms-22-08751-s001.zip › 5 IJMS-Supplementary Files-8.3/Supplementary Table 10 Significantly differential flavonoid metabolites in leaves of EsMYB90 transgenic tobacco.xlsx]

## Sheet: Supplementary Table 10
	Supplementary Table 10. Significantly differential flavonoid metabolites in leaves of EsMYB90 transgenic tobacco
	Index	Metabolite	Fold_Change (T/WT)	Log2Fold_Change (T/WT)	VIP	Class	KEGG_Pathway	WT-1	WT-2	WT-3	T-1	T-2	T-3
	Nit486	Chrysoeriol 5-O-hexoside	15481.5	13.9183	3.10461	Flavone	--	9	9	9	115000	163000	140000
	Nit1164	Chrysoeriol O-acetylhexoside	5655.56	12.4655	2.93377		--	9	9	9	38800	45900	68000
	Nit1217	Tricetin	2432.96	11.2485	2.7545		ko00941	9	9	9	7990	23700	34000
	Nit1064	Acacetin O-acetyl hexoside	2218.52	11.1154	2.77414		--	9	9	9	18600	23900	17400
	Nit564	Tricetin O-malonylhexoside	46.6029	5.54235	2.09439		--	9	12100	15400	181000	495000	606000
	Nit1136	Luteolin 7-O-glucoside (Cynaroside)	21.194	4.40559	1.69059		--	24400	15600	13600	174000	354000	608000
	Nit1026	Luteolin O-hexosyl-O-hexosyl-O-hexoside	10.4931	3.39136	1.52642		--	489000	355000	454000	3620000	4790000	5210000
	Nit498	Chrysoeriol O-hexosyl-O-hexoside	9.34475	3.22416	1.62971		--	7190	9	5300	31900	28600	56300
	Nit403	Selgin 5-O-hexoside	7.71739	2.94811	1.42443		--	1430000	1710000	1460000	10200000	11500000	13800000
	Nit517	Chrysoeriol 7-O-hexoside	7.41056	2.88958	1.41259		--	31800	15600	11300	116000	159000	160000
	Nit521	Selgin O-malonylhexoside	5.90688	2.5624	1.29703		--	10300	6380	12100	48200	41100	80700
	Nit548	Tricin O-malonylhexoside	4.89536	2.29142	1.22523		--	57200	89500	97000	283000	363000	547000
	Nit549	Chrysoeriol O-malonylhexoside	3.29646	1.72092	1.10846		--	19700	3340	4080	27300	30900	31200
	Nit482	Chrysoeriol 7-O-rutinoside	0.377327	-1.40611	1.1582		--	97000	22200	13600	18400	31700	9
	Nit547	Myricetin	21155.6	14.3687	3.12912	Flavonol	ko00941,ko00944	9	9	9	333000	145000	93200
	Nit1094	Kaempferol-3-O-robinoside-7-O-rhamnoside (Robinin)	6115.15	12.5782	2.01556		--	9	9	9	146000	19100	9
	Nit1220	Aromadedrin (Dihydrokaempferol)	18.1349	4.1807	1.594		ko00941,ko01061,ko01100,ko01110	42000	48200	35800	1420000	583000	282000
	Nit479	Quercetin 3-alpha-L-arabinofuranoside (Avicularin)	16.4047	4.03604	1.79038		--	4570	9	4010	34200	40500	66200
	Nit1161	Quercetin O-acetylhexoside	14.3165	3.83961	1.67534		--	7300	7520	9	24300	37000	151000
	Nit1185	Quercetin 4'-O-glucoside (Spiraeoside)	11.7455	3.55403	1.41293		--	212000	325000	288000	1080000	2210000	6400000
	Nit1204	Isorhamnetin O-acetyl-hexoside	10.2148	3.35258	1.50757		--	7260	2590	5050	41800	40000	70400
	Nit1176	Dihydroquercetin (Taxifolin)	10.0741	3.33258	1.47897		ko00941,ko01061,ko01100,ko01110	31300	20000	16200	232000	128000	320000
	Nit1124	Isorhamnetin 3-O-neohesperidoside	8.2659	3.04717	1.44878		--	1790000	1820000	1580000	12700000	13500000	16700000
	Nit460	methylQuercetin O-hexoside	7.69712	2.94432	1.42273		--	1560000	1360000	1240000	9220000	10200000	12600000
	Nit464	Isorhamnetin 5-O-hexoside	7.61086	2.92806	1.4171		--	1600000	1380000	1440000	9940000	10100000	13600000
	Nit427	Kaempferol 3,7-dirhamnoside (Kaempferitrin)	7.13788	2.8355	1.5059		--	8250	9	7530	68800	25100	18800
	Nit1131	Quercetin 3-O-glucoside (Isotrifoliin)	6.38793	2.67535	1.27111		ko00944,ko01100,ko01110	788000	1010000	821000	2770000	4820000	9140000
	Nit291	Chrysoeriol 6-C-hexoside 8-C-hexoside-O-hexoside	4525.93	12.144	2.89382	Flavone C-glycosides	--	9	9	9	49400	46500	26300
	Nit414	C-hexosyl-apigenin O-caffeoylhexoside	1380.37	10.4308	2.63752		--	9	9	9	5630	7340	24300
	Nit1088	Eriodictyol C-hexoside	176.948	7.46718	2.2756		--	31200	25000	34900	4930000	5960000	5230000
	Nit282	Eriodictiol 6-C-hexoside 8-C-hexoside-O-hexoside	24.4806	4.61357	2.25862		--	4410	9	9	20500	36400	51500
	Nit278	8-C-hexosyl-hesperetin O-hexoside	12.5287	3.64717	1.54593		--	157000	127000	151000	1120000	1490000	2840000
	Nit412	C-hexosyl-luteolin O-p-coumaroylhexoside	4.31557	2.10955	1.36575		--	4460	9	2230	9960	7650	11300
	Nit424	Luteolin 8-C-hexosyl-O-hexoside	3.53476	1.82161	1.08471		--	1420000	2090000	2100000	4800000	6190000	8840000
	Nit404	di-C,C-hexosyl-apigenin	0.221477	-2.17477	1.7682		--	34700	6690	3030	9820	9	9
	Nit511	C-hexosyl-apigenin O-p-coumaroylhexoside	0.127871	-2.96724	1.57804		--	26800	19100	20800	5390	3130	9
	Nit1171	Naringenin 7-O-neohesperidoside (Naringin)	9811.11	13.2602	3.01949	Flavanone	ko00941	9	9	9	51300	90600	123000
	Nit1288	Hesperetin	4203.7	12.0374	2.88306		ko00941	9	9	9	34300	29200	50000
	Nit1245	Eriodictyol	3204.44	11.6459	2.76275		ko00941,ko01110	9	9	9	8520	15800	62200
	Nit1280	Homoeriodictyol	1539.63	10.5884	2.69245		ko00941	9	9	9	20800	12600	8170
	Nit557	Naringenin O-malonylhexoside	74.2962	6.21522	2.06836		--	30500	13600	10600	764000	1510000	1790000
	Nit1187	Naringenin 7-O-glucoside (Prunin)	50.1475	5.64811	1.97911		ko00941	59200	42100	34300	1890000	2580000	2330000
	Nit1165	Hesperetin 5-O-glucoside	5.97102	2.57798	1.25315		--	812000	1190000	897000	2980000	5100000	9230000
	Nit277	Epigallocatechin (EGC)	4847.41	12.243	2.7637	Catechin derivatives	ko00941,ko01110	9	9	9	8580	11300	111000
	Nit346	L-Epicatechin	1952.93	10.9314	1.85905		ko00941,ko01061,ko01110	9	9	9	9	5020	47700
	Nit1034	Protocatechuic acid	50.1518	5.64823	1.99046		ko00362,ko00400,ko00623,ko00624,ko00627,ko01061,ko01100,ko01110,ko01120,ko01130,ko01220	38400	182000	109000	4730000	4370000	7420000
	Nit325	Protocatechuic aldehyde	8.143	3.02556	1.42972		ko00950,ko01063	24700	45500	30500	254000	202000	364000
	Nit1141	Epicatechin gallate (ECG)	0.228675	-2.12863	1.19599		--	14300	22300	18500	6580	3350	2670
	Nit1017	Cyanidin O-syringic acid	59407.4	15.8584	3.2249	Anthocyanins	--	9	9	9	109000	255000	1240000
	Nit1216	2'-Hydroxydaidzein	2.38244	1.25244	1.79212	Isoflavone	ko00943	14400	9	9	13700	9150	11500
