# Supplementary material for: Integrated Metabolomic and Transcriptomic Analysis Reveals the Flavonoid Regulatory Network by Eutrema EsMYB90
Source: Int J Mol Sci. 2021 Aug 15;22(16):8751. doi: 10.3390/ijms22168751 (PMC8395869; doi:10.3390/ijms22168751)
Supplement: Supplementary file 1 [file ijms-22-08751-s001.zip › 5 IJMS-Supplementary Files-8.3/Supplementary Table 11 Primers used in cloning of pNtANS and pNtDFR into pGreenII0800-LUC vector.xlsx]

## Sheet: Supplementary Table 11
	Supplementary Table 11. Primers used in cloning of pNtANS and pNtDFR into pGreenII0800-LUC vector
	GeneID	Gene Name	Primer-F	Primer-R
	LOC107819370	ANS	CCCCTCGAGGTCGACACACAACATCGTACTAAACAGTAAC	CGGCCGCTCTAGAACTAGTGGATCCCTTTAGTTTAATTCTTTCTATCGC
	LOC107803097	DFR	CCCCTCGAGGTCGACATCTTCACAGTGCTTAAATTGGTTCATA	CGCTCTAGAACTAGTGGATCCTCGTTGTCTTTATACTACTTGAACGTAGG
	Note: the bolded sequence is the homologous arm of the vector
