# Supplementary material for: Integrated Metabolomic and Transcriptomic Analysis Reveals the Flavonoid Regulatory Network by Eutrema EsMYB90
Source: Int J Mol Sci. 2021 Aug 15;22(16):8751. doi: 10.3390/ijms22168751 (PMC8395869; doi:10.3390/ijms22168751)
Supplement: Supplementary file 1 [file ijms-22-08751-s001.zip › 5 IJMS-Supplementary Files-8.3/Supplementary Table 2 Metabolites detected in leaves of EsMYB90 transgenic tobacco.xlsx]

## Sheet: Supplementary Table 2
Index	Compounds	Fold_Change (T/WT)	Log2Fold_Change (T/WT)	VIP	Class	KEGG_Pathway	WT-1	WT-2	WT-3	T-1	T-2	T-3
Nit216	Pantothenol	0.900188	-0.151701	0.0716603	Alcohols and polyols		8720	8170	137000	114000	17700	6830
Nit55	D-Sorbitol	0.829343	-0.269959	0.404926	Alcohols and polyols		5620000	5260000	5410000	4970000	4180000	4360000
Nit806	D-Arabitol	2.90115	1.53662	0.988267	Alcohols and polyols		21300	40500	25200	111000	77800	63600
Nit1028	Aminophylline	0.913776	-0.130087	0.190389	Alkaloids		94700	98800	115000	90500	113000	78400
Nit400	Quinine	1.26005	0.333484	0.372399	Alkaloids		3040	5410	10700	8800	6040	9290
Nit72	Trigonelline	0.298006	-1.74659	1.08566	Alkaloids	ko00760	13700000	10000000	11400000	4660000	2990000	2810000
Nit80	Betaine	1.45102	0.537064	0.47989	Alkaloids		226000	144000	712000	314000	808000	448000
Nit1016	Asp-phe	0.815328	-0.294547	0.353175	Amino acid derivatives	ko00240	539000	499000	332000	667000	246000	204000
Nit1024	N-Acetylmethionine	0.808	-0.307573	0.296497	Amino acid derivatives		46200	28800	25000	40600	23000	17200
Nit1025	2,3-dimethylsuccinic acid	0.780516	-0.3575	0.429574	Amino acid derivatives		143000	271000	284000	371000	105000	68800
Nit1060	Pyrrole-2-carboxylic acid	0.382966	-1.38471	0.949017	Amino acid derivatives		57800	69100	45700	29200	18400	18500
Nit1072	Phenylacetyl-L-glutamine	0.641791	-0.639824	0.608635	Amino acid derivatives		18400	14700	20500	13500	11800	9100
Nit1112	N-Acetyl-l-leucine	1.36353	0.447346	0.185163	Amino acid derivatives	ko00330/ko01100	323000	232000	295000	601000	153000	405000
Nit113	N-Acetylaspartate	0.68599	-0.54374	0.562009	Amino acid derivatives	ko00330/ko01100	130000	124000	160000	103000	76000	105000
Nit1148	N-γ-Acetyl-N-2-Formyl-5-methoxykynurenamine	0.280378	-1.83455	1.07967	Amino acid derivatives	ko00330/ko00380/ko01100	176000	148000	88300	34600	40800	40200
Nit1151	Acetyl tryptophan	0.182636	-2.45296	0.955035	Amino acid derivatives	ko00330/ko01100	489000	137000	40900	21600	25800	74400
Nit1154	3-(2-Naphthyl)-D-alanine	1.87394	0.906075	0.737609	Amino acid derivatives	ko00330/ko01100	124000	93800	136000	201000	281000	181000
Nit126	N-Acetylthreonine	0.726829	-0.460312	0.473659	Amino acid derivatives		231000	178000	206000	228000	113000	106000
Nit134	S-(methyl)glutathione	0.97619	-0.0347654	0.0170704	Amino acid derivatives		50800	45400	25600	39300	45500	34100
Nit146	N-Propionylglycine	0.995907	-0.00591673	0.0195709	Amino acid derivatives		31400	25900	16000	31500	20700	20800
Nit162	3-Hydroxy-3-methylpentane-1,5-dioic acid	0.85595	-0.224402	0.387565	Amino acid derivatives		936000	985000	953000	797000	832000	831000
Nit17	3-N-Methyl-L-histidine	0.929722	-0.105129	0.0780678	Amino acid derivatives		19700	16600	32000	27500	18000	18000
Nit174	5-Hydroxy-L-tryptophan	0.708017	-0.498144	0.392008	Amino acid derivatives		58100	33700	26700	21300	32100	30500
Nit18	L-Carnosine	0.776549	-0.364852	0.44668	Amino acid derivatives		31200	25800	33400	20900	24400	24900
Nit183	L-Methionine methyl ester	1.09307	0.128386	0.146197	Amino acid derivatives		48000	78800	70900	88000	72500	55600
Nit19	1-Methylhistidine	0.645591	-0.631307	0.652578	Amino acid derivatives		154000	143000	168000	102000	99800	98400
Nit197	L-Kynurenine	0.524407	-0.931242	0.703171	Amino acid derivatives		104000	67900	51400	41700	32700	42700
Nit229	L-Cysteine D-γ-glutamyl-2-(trimethylammonio)ethyl ester	1.14525	0.19566	0.148291	Amino acid derivatives		17000	10500	7750	29600	6090	4680
Nit26	S-(5'-Adenosyl)-L-methionine	0.599129	-0.73906	0.683084	Amino acid derivatives		875000	845000	807000	633000	380000	501000
Nit260	N-Acetyl-L-tyrosine	1.80102	0.848818	0.717743	Amino acid derivatives		160000	122000	88900	211000	263000	194000
Nit30	2,6-Diaminooimelic acid	0.975354	-0.0360017	0.0577822	Amino acid derivatives		37400	70900	54000	64600	30900	62800
Nit31	D-Alanyl-D-Alanine	0.89989	-0.152179	0.183533	Amino acid derivatives		11200	7640	8430	8350	7310	8880
Nit35	5-Aminovaleric acid	0.431052	-1.21407	0.897894	Amino acid derivatives		381000	274000	324000	163000	130000	129000
Nit373	Phe-Phe	0.580967	-0.783471	0.488488	Amino acid derivatives		575000	182000	194000	316000	146000	90500
Nit381	N-Phenylacetylglycine	0.207164	-2.27116	1.50386	Amino acid derivatives	ko00360	133000	98500	99200	39900	28600	9
Nit398	3-Hydroxykynurenine	0.72815	-0.457692	0.439028	Amino acid derivatives		155000	102000	116000	103000	118000	50600
Nit44	2-Aminoisobutyric acid	0.856459	-0.223543	0.313	Amino acid derivatives		5240000	4550000	4840000	5060000	3860000	3610000
Nit497	N-(3-Indolylacetyl)-L-alanine	1.16577	0.221287	0.336796	Amino acid derivatives	ko00270/ko02010/ko04216/ko04974	34600	10500	7140	27800	19000	14100
Nit5	Histamine	0.739172	-0.436018	0.297662	Amino acid derivatives		1120000	458000	523000	669000	386000	498000
Nit63	N,N-Dimethylglycine	0.379742	-1.39691	0.916617	Amino acid derivatives		3920000	2110000	2510000	1770000	978000	495000
Nit66	Glycyl-L-proline	0.793333	-0.334001	0.383961	Amino acid derivatives		29500	24900	20600	23200	17100	19200
Nit68	Methionine sulfoxide	1.1371	0.185355	0.340093	Amino acid derivatives		1280000	1180000	1260000	1370000	1400000	1460000
Nit75	Aspartic acid di-O-glucoside	0.0586168	-4.09254	1.58594	Amino acid derivatives		60300	244000	316000	7300	7460	21600
Nit77	Lysine butyrate	0.258657	-1.95089	1.29274	Amino acid derivatives		11700	5450	7280	9	3340	2970
Nit824	H-HomoArg-OH	1.29607	0.374146	0.398121	Amino acid derivatives		10800	14200	8100	17400	12300	13200
Nit831	L-Glutamine O-hexside	0.28356	-1.81827	1.40095	Amino acid derivatives		118000	87000	62700	9	45000	30900
Nit833	L-Saccharopine	0.255268	-1.96991	1.39233	Amino acid derivatives	ko00300/ko00310/ko01100/ko01110/ko01130/ko01230	146000	39400	139000	9	41800	41000
Nit851	4-Hydroxy-L-glutamic acid	19.858	4.31165	1.82821	Amino acid derivatives		9	2390	2390	18100	37600	39400
Nit852	Allysine(6-Oxo DL-Norleucine)	0.345739	-1.53224	0.979642	Amino acid derivatives		169000	88600	132000	49400	34300	51000
Nit881	Glutathione oxidized	0.565821	-0.821584	0.620146	Amino acid derivatives		71800	171000	96000	117000	40500	34200
Nit892	N6-Acetyl-L-lysine	1.38244	0.467216	0.459458	Amino acid derivatives		17900	8370	11200	21100	16300	14400
Nit907	N-Acetyl-L-glutamic acid	2.24284	1.16533	0.866658	Amino acid derivatives		121000	101000	95900	204000	300000	209000
Nit94	(5-L-Glutamyl)-L-amino acid	0.849684	-0.235001	0.200383	Amino acid derivatives		60900	37800	75600	55600	36200	56300
Nit95	Nα-Acetyl-L-arginine	2.6534	1.40784	1.28738	Amino acid derivatives		9	19600	24900	37500	46000	34600
Nit970	N-Glycyl-L-leucine	0.598191	-0.741321	0.405747	Amino acid derivatives		343000	75600	90100	196000	62800	45500
Nit986	N'-Formylkynurenine	0.521479	-0.939319	0.763887	Amino acid derivatives		78100	55200	50600	32600	30200	33100
Nit1014	L-Tryptophan	0.437343	-1.19316	0.852112	Amino acids	ko00240	12500000	11600000	7660000	5720000	5030000	3140000
Nit119	L-(-)-Tyrosine	0.979026	-0.0305806	0.0451452	Amino acids	ko00330/ko01100	529000	432000	374000	522000	349000	436000
Nit12	L(+)-Ornithine	0.784706	-0.349776	0.400273	Amino acids		10400	10100	13500	15100	7220	4360
Nit131	L-Isoleucine	0.976932	-0.03367	0.0534478	Amino acids		33100000	26700000	26900000	32600000	26400000	25700000
Nit136	L-Tyramine	0.596737	-0.744834	0.553745	Amino acids		9290000	21900000	16000000	13700000	7490000	6970000
Nit141	L-Leucine	1.04224	0.059682	0.0687008	Amino acids		31300000	24800000	24400000	34000000	26300000	23600000
Nit15	L-(+)-Lysine	0.82906	-0.270452	0.362361	Amino acids		17200000	14300000	15300000	15000000	11000000	12800000
Nit16	L-Histidine	0.542602	-0.882033	0.609097	Amino acids		183000	89500	74900	62600	43600	82300
Nit196	L-Phenylalanine	0.90975	-0.136458	0.298299	Amino acids		42200000	41600000	40300000	38300000	37600000	37000000
Nit22	L-(+)-Arginine	0.509182	-0.973747	0.728503	Amino acids		1390000	838000	767000	770000	357000	398000
Nit39	L-Citrulline	0.771279	-0.374675	0.200092	Amino acids		1080000	451000	384000	584000	532000	361000
Nit42	L-Alanine	0.915907	-0.126726	0.0698963	Amino acids		708000	340000	379000	325000	486000	496000
Nit48	L-Glutamic acid	1.95113	0.96431	0.761106	Amino acids		59400	429000	326000	549000	440000	600000
Nit49	L-(-)-Cystine	0.225244	-2.15044	1.42007	Amino acids	ko00270/ko02010/ko04216/ko04974	49900	23100	35500	15500	8930	9
Nit65	L-Proline	0.465581	-1.1029	0.853432	Amino acids		45900000	41700000	47500000	27200000	20000000	15700000
Nit74	2-Aminoadipic acid (L-Homoglutamic acid)	0.674206	-0.568738	0.504418	Amino acids		106000	64300	59600	53800	49700	51500
Nit78	L-Valine	0.699851	-0.514879	0.54077	Amino acids		25300000	21700000	20300000	19900000	13900000	13300000
Nit792	L-Serine	0.731651	-0.450773	0.435665	Amino acids		150000	107000	87700	92200	86600	73400
Nit793	L-Threonine	0.82147	-0.283721	0.247204	Amino acids		1280000	612000	707000	1080000	548000	507000
Nit796	L-Homoserine	1.04822	0.0679462	0.0117661	Amino acids		48800	20600	48800	71700	30200	22000
Nit797	L-Asparagine	0.506599	-0.981084	0.758775	Amino acids		250000	156000	185000	149000	76600	73800
Nit798	L-Glutamine	0.452285	-1.1447	0.832549	Amino acids		761000	463000	505000	363000	203000	216000
Nit812	L-Aspartic acid	0.898098	-0.155055	0.223388	Amino acids		2720000	2500000	2140000	2010000	2550000	2050000
Nit82	L-Homocystine	0.553264	-0.85396	0.509363	Amino acids		94100	22200	18500	54100	12800	7680
Nit827	L-Cysteine	15.5832	3.96192	1.65312	Amino acids	ko00260/ko00270/ko00311/ko00332/ko00430/ko00460/ko00480/ko00730/ko00770/ko00920/ko00970/ko01060/ko01100/ko01110/ko01120/ko01130/ko01200/ko01230/ko04122/ko04216/ko04974/ko05230/	92400	126000	95400	1310000	1830000	1750000
Nit88	Dl-Norvaline	0.732962	-0.448189	0.487512	Amino acids		27400000	23200000	21300000	22300000	15500000	14900000
Nit1017	Cyanidin O-syringic acid	59407.4	15.8584	3.2249	Anthocyanins	ko00240	9	9	9	109000	255000	1240000
Nit225	Delphinidin 3-O-glucoside (Mirtillin)	0.926069	-0.110809	0.119363	Anthocyanins		94200	72200	119000	64500	106000	93800
Nit302	Malvidin 3-O-galactoside	0.846031	-0.241218	0.348832	Anthocyanins		110000	107000	95400	76200	92800	95300
Nit309	Malvidin 3-O-glucoside (Oenin)	0.746618	-0.421557	0.525945	Anthocyanins		143000	136000	135000	93100	106000	110000
Nit356	Rosinidin O-hexoside	0.490652	-1.02723	0.803586	Anthocyanins		71200	66500	103000	39400	38400	40300
Nit389	Cyanidin	1.02172	0.0310031	0.0287239	Anthocyanins		53000	33300	42600	36200	38700	56800
Nit1007	Syringic acid O-glucoside	0.8	-0.321928	0.398537	Benzoic acid derivatives		126000	140000	169000	122000	123000	103000
Nit1070	Methyl gallate	1072.96	10.0674	2.62074	Benzoic acid derivatives		9	9	9	6970	6400	15600
Nit1119	4-Hydroxybenzaldehyde	0.766737	-0.383197	0.439217	Benzoic acid derivatives	ko00330/ko01100	851000	746000	778000	802000	548000	471000
Nit1158	Vanillin	0.865089	-0.20908	0.260849	Benzoic acid derivatives	ko00330/ko01100	402000	766000	522000	841000	366000	255000
Nit1215	Benzoic acid	0.813822	-0.297214	0.339161	Benzoic acid derivatives		756000	783000	588000	828000	395000	508000
Nit337	p-Aminobenzoate	7.31947	2.87174	1.39845	Benzoic acid derivatives	ko00627/ko00790/ko01061/ko01100/ko01120	113000	166000	178000	1300000	1210000	835000
Nit476	Anthranilic acid	0.89829	-0.154747	0.168014	Benzoic acid derivatives		47500	39500	24100	51000	21900	26900
Nit551	8-Methyl-2-oxo-4-phenyl-2H-chromen-7-yl 4-(hexyloxy)benzoate	0.869215	-0.202215	0.204047	Benzoic acid derivatives		2330000	4040000	3570000	1850000	3360000	3430000
Nit732	4-Hydroxy-3,5-diisopropylbenzaldehyde	1.27103	0.345996	0.389919	Benzoic acid derivatives		715000	462000	642000	689000	916000	707000
Nit825	Anthranilate O-hexosyl-O-hexoside	0.478933	-1.06211	0.801508	Benzoic acid derivatives		41800	43000	57600	20400	11300	36500
Nit975	2,5-dihydroxy benzoic acid O-hexside	7.94603	2.99023	1.43201	Benzoic acid derivatives		2330000	2050000	2290000	14400000	17800000	20800000
Nit116	D(-)-Threose	0.654038	-0.612554	0.479692	Carbohydrates	ko00330/ko01100	409000	934000	663000	663000	327000	322000
Nit41	D-(+)-Glucono-1,5-lactone	0.391583	-1.35261	0.959677	Carbohydrates		268000	219000	214000	92700	84900	96900
Nit51	D(+)-Melezitose	0.315094	-1.66614	1.06315	Carbohydrates		13600	16000	12800	5210	3260	4890
Nit819	D(+)-Glucose	0.29972	-1.73831	1.08359	Carbohydrates	ko00010/ko00030/ko00052/ko00500/ko00520/ko00521/ko00524/ko00901/ko01100/ko01110/ko01130/ko02010/ko02020/ko02060/ko04066/ko04068/ko04113/ko04152/ko04742/ko04910/ko04911/ko04917/ko04922/ko04930/ko04931/ko04932/ko04933/ko04973/ko04976/ko04978/ko05111/ko05230/	1080000	802000	974000	387000	225000	244000
Nit828	D-(+)-Sucrose	0.755853	-0.403823	0.350583	Carbohydrates		42900	164000	122000	49600	30000	169000
Nit829	L-Gulonic-γ-lactone	2.29572	1.19895	0.906054	Carbohydrates		92800	74800	89400	196000	209000	185000
Nit839	D-glucoronic acid	0.627961	-0.671253	0.637496	Carbohydrates		74400	69900	71000	59600	42400	33200
Nit841	DL-Arabinose	0.456977	-1.12981	0.866966	Carbohydrates		183000	171000	162000	99500	58600	77700
Nit858	2-Deoxyribose 1-phosphate	1.73667	0.796321	0.701758	Carbohydrates		479000	644000	377000	968000	875000	762000
Nit86	N-Acetyl-D-glucosamine	0.581033	-0.783309	0.575066	Carbohydrates		181000	134000	76200	78800	41500	107000
Nit860	D-Glucose 6-phosphate	1.01431	0.0204932	0.00656276	Carbohydrates		328000	523000	547000	290000	565000	563000
Nit864	Ribulose-5-phosphate	0.819793	-0.286668	0.374333	Carbohydrates		29500	24600	23200	9370	16900	37100
Nit869	Glucarate O-Phosphoric acid	0.898955	-0.15368	0.125243	Carbohydrates		1510000	533000	827000	580000	570000	1430000
Nit914	D-Fructose 6-phosphate	0.160435	-2.63994	1.3395	Carbohydrates	ko00052/ko00500/ko00680/ko00710/ko01100/ko01120/ko01200/ko04152/ko04922/ko04931/ko05230	1110000	1530000	1960000	424000	163000	151000
Nit922	D-Sedoheptuiose 7-phosphate	1.2948	0.372732	0.160045	Carbohydrates		437000	189000	490000	345000	219000	881000
Nit277	Epigallocatechin (EGC)	4847.41	12.243	2.7637	Catechin derivatives	ko00941/ko01110	9	9	9	8580	11300	111000
Nit346	L-Epicatechin	1952.93	10.9314	1.85905	Catechin derivatives	ko00941/ko01061/ko01110	9	9	9	9	5020	47700
Nit1033	Protocatechuic acid O-glucoside	0.73839	-0.437545	0.420418	Catechin derivatives		566000	352000	374000	487000	289000	178000
Nit1034	Protocatechuic acid	50.1518	5.64823	1.99046	Catechin derivatives	ko00362/ko00400/ko00623/ko00624/ko00627/ko01061/ko01100/ko01110/ko01120/ko01130/ko01220	38400	182000	109000	4730000	4370000	7420000
Nit1120	Gallocatechin-catechin	1.27778	0.353637	0.400971	Catechin derivatives	ko00330/ko01100	1700000	1120000	1140000	1420000	1760000	1880000
Nit1141	Epicatechin gallate (ECG)	0.228675	-2.12863	1.19599	Catechin derivatives	ko00330/ko01100	14300	22300	18500	6580	3350	2670
Nit325	Protocatechuic aldehyde	8.143	3.02556	1.42972	Catechin derivatives	ko00950/ko01063	24700	45500	30500	254000	202000	364000
Nit348	Epigallate catechin gallate (EGCG)	0.714112	-0.485778	0.49595	Catechin derivatives		2290	2990	2940	3390	1310	1170
Nit305	Sinapoylcholine	0.000893599	-10.1281	1.90965	Cholines	ko00940	8340000	9	8690000	15200	9	9
Nit52	Acetylcholine	0.789796	-0.340448	0.325505	Cholines		161000	117000	212000	141000	131000	115000
Nit59	Choline	0.962195	-0.0555986	0.118853	Cholines		27900000	27000000	27100000	29300000	25400000	24200000
Nit70	sn-Glycero-3-phosphocholine	0.810646	-0.302857	0.362437	Cholines		3160	4150	4150	3560	3160	2570
Nit1019	6,7-dihydroxycoumarin 7-O-quinic acid	63.88	5.99729	1.47082	Coumarins	ko00240	75700	89000	117000	270000	925000	16800000
Nit1020	Esculetin O-quinacyl esculetin O-quinic acid	3231.03	11.6578	2.63632	Coumarins		4340	4620	8960	1170000	9330000	47400000
Nit1037	Esculin (6,7-Dihydroxycoumarin-6-glucoside)	1.788	0.838349	0.685209	Coumarins		304000	1510000	1620000	1820000	2540000	1780000
Nit1083	Esculetin (6,7-dihydroxycoumarin)	10214.8	13.3184	3.0154	Coumarins	ko01061	9	9	9	51800	68000	156000
Nit1202	6-Hydroxy-4-methylcoumarin	1.13694	0.185155	0.261274	Coumarins		600000	560000	578000	776000	594000	606000
Nit1209	4-Hydroxy-7-methoxycoumarin-beta-rhamnoside	0.73985	-0.434696	0.432564	Coumarins		16400	23600	26500	14500	19300	15400
Nit388	6-Methoxy-7,8-DihydroxyCoumarin	1.05314	0.0747036	0.0384173	Coumarins		103000	110000	105000	76900	120000	138000
Nit491	Scopoletin (7-Hydroxy-5-methoxycoumarin)	1.72985	0.790645	0.526945	Coumarins	ko00270/ko02010/ko04216/ko04974	11500000	5980000	5470000	20300000	12600000	6800000
Nit555	4-Methylumbelliferone	0.875706	-0.191481	0.230595	Coumarins		35700	28900	41600	34200	21100	37700
Nit580	Scoparone	2.6039	1.38067	0.939748	Coumarins		15400	17600	13200	30000	51200	39100
Nit615	6,7-Dimethoxy-4-methylcoumarin	0.870867	-0.199476	0.179723	Coumarins		1450	1810	883	1580	748	1280
Nit633	3,4-Dihydrocoumarin	0.620607	-0.688248	0.653998	Coumarins		380000	384000	488000	306000	241000	230000
Nit641	Psoralen	0.591415	-0.757757	0.68169	Coumarins		35700	42800	47300	31600	20500	22300
Nit652	6-MethylCoumarin	0.613466	-0.704944	0.628834	Coumarins		250000	228000	324000	230000	134000	128000
Nit1171	Naringenin 7-O-neohesperidoside (Naringin)	9811.11	13.2602	3.01949	Flavanone	ko00941/ko01100	9	9	9	51300	90600	123000
Nit1187	Naringenin 7-O-glucoside (Prunin)	50.1475	5.64811	1.97911	Flavanone	ko00941/ko01100	59200	42100	34300	1890000	2580000	2330000
Nit1245	Eriodictyol	3204.44	11.6459	2.76275	Flavanone	ko00941/ko01110	9	9	9	8520	15800	62200
Nit1280	Homoeriodictyol	1539.63	10.5884	2.69245	Flavanone	ko00941	9	9	9	20800	12600	8170
Nit1288	Hesperetin	4203.7	12.0374	2.88306	Flavanone	ko00941	9	9	9	34300	29200	50000
Nit1095	Afzelechin (3,5,7,4'-Tetrahydroxyflavan)	1.00499	0.00718058	0.0666003	Flavanone		1640000	313000	452000	1520000	363000	534000
Nit1165	Hesperetin 5-O-glucoside	5.97102	2.57798	1.25315	Flavanone	ko00330/ko01100	812000	1190000	897000	2980000	5100000	9230000
Nit1270	Phloretin	3.03673	1.60252	0.929183	Flavanone		14200	26600	19100	29500	67900	84500
Nit1317	4'-Hydroxy-5,7-dimethoxyflavanone	0.867947	-0.204321	0.172803	Flavanone		46000	83200	37400	70100	28900	45600
Nit557	Naringenin O-malonylhexoside	74.2962	6.21522	2.06836	Flavanone		30500	13600	10600	764000	1510000	1790000
Nit596	Liquiritigenin	0.552357	-0.856328	0.689807	Flavanone		29800	31000	17700	27300	8690	7370
Nit619	Naringenin chalcone	0.879619	-0.18505	0.259466	Flavanone		292000	276000	271000	363000	215000	160000
Nit620	Butein	0.438994	-1.18773	0.87849	Flavanone		165000	162000	150000	111000	47600	50800
Nit624	Naringenin	0.952928	-0.0695614	0.137482	Flavanone		296000	308000	267000	389000	253000	188000
Nit655	Isoliquiritigenin	0.51182	-0.966291	0.792046	Flavanone		32200	23100	29300	16000	14400	12900
Nit692	Isosakuranetin (4'-Methylnaringenin)	0.510541	-0.969902	0.801827	Flavanone		41700	36000	31400	19700	19000	17000
Nit733	Xanthohumol	1.71614	0.779164	0.684632	Flavanone		5510	7380	5640	8600	12900	10300
Nit1217	Tricetin	2432.96	11.2485	2.7545	Flavone	ko00941	9	9	9	7990	23700	34000
Nit1026	Luteolin O-hexosyl-O-hexosyl-O-hexoside	10.4931	3.39136	1.52642	Flavone		489000	355000	454000	3620000	4790000	5210000
Nit1064	Acacetin O-acetyl hexoside	2218.52	11.1154	2.77414	Flavone		9	9	9	18600	23900	17400
Nit1129	Tricin O-sinapic acid	0.450803	-1.14943	0.870957	Flavone	ko00330/ko01100	33600	30200	35800	20200	13100	11600
Nit1130	Tricin O-saccharic acid	0.693651	-0.527719	0.591664	Flavone	ko00330/ko01100	4370000	4090000	4140000	2600000	3140000	3000000
Nit1136	Luteolin 7-O-glucoside (Cynaroside)	21.194	4.40559	1.69059	Flavone	ko00330/ko01100	24400	15600	13600	174000	354000	608000
Nit1164	Chrysoeriol O-acetylhexoside	5655.56	12.4655	2.93377	Flavone	ko00330/ko01100	9	9	9	38800	45900	68000
Nit1168	Tricin 5-O-hexoside	0.536689	-0.897842	0.754062	Flavone	ko00330/ko01100	617000	494000	538000	217000	295000	373000
Nit1194	Tricin O-glucuronic acid	0.78342	-0.352143	0.402937	Flavone	ko00330/ko01100	35900	30500	30100	24100	32900	18600
Nit1196	Chrysoeriol O-glucuronic acid	0.442364	-1.1767	0.103168	Flavone	ko00330/ko01100	14400	9	9	9	6360	9
Nit1249	Luteolin	0.729553	-0.454916	0.34157	Flavone		5340	3890	9110	4260	3850	5270
Nit1274	Butin	1.18947	0.250323	0.223635	Flavone		285000	139000	146000	274000	267000	137000
Nit1281	Chrysoeriol	0.51736	-0.950759	0.720284	Flavone		2760000	2630000	1580000	809000	1930000	867000
Nit1319	Chrysin	1.28335	0.359918	0.314282	Flavone		2410	1890	4170	5100	2470	3300
Nit1320	Acacetin	0.982873	-0.0249224	0.0347414	Flavone		7860	5780	7380	6410	8240	6010
Nit1330	Velutin	0.872072	-0.197481	0.274225	Flavone		5060	6040	5550	3870	5500	5150
Nit354	Chrysoeriol O-glucuronic acid-O-hexoside	1.99047	0.993106	0.795619	Flavone		26300	28200	39900	74800	56100	57000
Nit374	Tricin 7-O-hexosyl-O-hexoside	1.32904	0.410388	0.357148	Flavone		12100	5850	10800	15700	14300	8210
Nit378	Luteolin 3',7-di-O-glucoside	1.11485	0.156847	0.0816959	Flavone		64200	26500	31200	24600	36200	75100
Nit403	Selgin 5-O-hexoside	7.71739	2.94811	1.42443	Flavone		1430000	1710000	1460000	10200000	11500000	13800000
Nit444	Apigenin 5-O-glucoside	0.40716	-1.29633	0.893068	Flavone		129000	97500	72400	29700	42600	49400
Nit458	Apigenin 7-rutinoside (Isorhoifolin)	2.15754	1.10939	0.624584	Flavone		71700	8330	12900	20800	35700	144000
Nit472	Apigenin 7-O-neohesperidoside (Rhoifolin)	2.0906	1.06391	0.619066	Flavone		71800	12000	9140	25500	28800	140000
Nit482	Chrysoeriol 7-O-rutinoside	0.377327	-1.40611	1.1582	Flavone		97000	22200	13600	18400	31700	9
Nit486	Chrysoeriol 5-O-hexoside	15481.5	13.9183	3.10461	Flavone		9	9	9	115000	163000	140000
Nit498	Chrysoeriol O-hexosyl-O-hexoside	9.34475	3.22416	1.62971	Flavone	ko00270/ko02010/ko04216/ko04974	7190	9	5300	31900	28600	56300
Nit502	Apigenin 7-O-glucoside (Cosmosiin)	0.205542	-2.2825	0.321469	Flavone		221000	29300	9	9	41900	9540
Nit515	Tricin 7-O-hexoside	1.37783	0.462403	0.532526	Flavone		920000	697000	720000	1130000	1010000	1080000
Nit517	Chrysoeriol 7-O-hexoside	7.41056	2.88958	1.41259	Flavone		31800	15600	11300	116000	159000	160000
Nit521	Selgin O-malonylhexoside	5.90688	2.5624	1.29703	Flavone		10300	6380	12100	48200	41100	80700
Nit540	Apigenin O-malonylhexoside	0.592566	-0.754951	0.056475	Flavone		447000	72900	45100	95400	162000	77400
Nit544	Tricin O-rhamnosyl-O-malonylhexoside	1.68573	0.753373	0.575118	Flavone		8280	3060	7370	7650	8590	15300
Nit548	Tricin O-malonylhexoside	4.89536	2.29142	1.22523	Flavone		57200	89500	97000	283000	363000	547000
Nit549	Chrysoeriol O-malonylhexoside	3.29646	1.72092	1.10846	Flavone		19700	3340	4080	27300	30900	31200
Nit564	Tricetin O-malonylhexoside	46.6029	5.54235	2.09439	Flavone		9	12100	15400	181000	495000	606000
Nit577	Chrysin O-hexoside	0.47472	-1.07485	0.821321	Flavone		105000	111000	78700	89500	29900	20500
Nit581	Apigenin 4-O-rhamnoside	0.5	-1	0.796243	Flavone		125000	146000	106000	124000	34400	30100
Nit593	Chrysin 5-O-glucoside (Toringin)	0.50682	-0.980456	0.804697	Flavone		106000	134000	82600	118000	24000	21500
Nit614	Chrysin O-malonylhexoside	0.447578	-1.15979	0.787849	Flavone		6490	14500	9150	4860	2900	5730
Nit689	sakuranetin	0.511219	-0.967988	0.791354	Flavone		17300	20300	14100	9440	8330	8660
Nit693	Nobiletin	0.877984	-0.187733	0.295862	Flavone		38100	37600	37400	38300	32100	28900
Nit709	Tangeretin	1.03347	0.0474926	0.0854392	Flavone		44500	55500	49400	54500	53500	46400
Nit1088	Eriodictyol C-hexoside	176.948	7.46718	2.2756	Flavone C-glycosides		31200	25000	34900	4930000	5960000	5230000
Nit278	8-C-hexosyl-hesperetin O-hexoside	12.5287	3.64717	1.54593	Flavone C-glycosides		157000	127000	151000	1120000	1490000	2840000
Nit282	Eriodictiol 6-C-hexoside 8-C-hexoside-O-hexoside	24.4806	4.61357	2.25862	Flavone C-glycosides	ko00230	4410	9	9	20500	36400	51500
Nit291	Chrysoeriol 6-C-hexoside 8-C-hexoside-O-hexoside	4525.93	12.144	2.89382	Flavone C-glycosides		9	9	9	49400	46500	26300
Nit370	6-C-hexosyl-hesperetin O-hexoside	0.928774	-0.1066	0.148108	Flavone C-glycosides		123000	133000	96400	93400	87900	146000
Nit404	di-C,C-hexosyl-apigenin	0.221477	-2.17477	1.7682	Flavone C-glycosides		34700	6690	3030	9820	9	9
Nit412	C-hexosyl-luteolin O-p-coumaroylhexoside	4.31557	2.10955	1.36575	Flavone C-glycosides		4460	9	2230	9960	7650	11300
Nit414	C-hexosyl-apigenin O-caffeoylhexoside	1380.37	10.4308	2.63752	Flavone C-glycosides		9	9	9	5630	7340	24300
Nit424	Luteolin 8-C-hexosyl-O-hexoside	3.53476	1.82161	1.08471	Flavone C-glycosides		1420000	2090000	2100000	4800000	6190000	8840000
Nit505	O-methylChrysoeriol 8-C-hexoside	1.08887	0.122832	0.96577	Flavone C-glycosides		23900	25500	9	15500	18000	20300
Nit511	C-hexosyl-apigenin O-p-coumaroylhexoside	0.127871	-2.96724	1.57804	Flavone C-glycosides		26800	19100	20800	5390	3130	9
Nit1131	Quercetin 3-O-glucoside (Isotrifoliin)	6.38793	2.67535	1.27111	Flavonol	ko00944/ko01100/ko01110	788000	1010000	821000	2770000	4820000	9140000
Nit547	Myricetin	21155.6	14.3687	3.12912	Flavonol	ko00941/ko00944	9	9	9	333000	145000	93200
Nit1176	Dihydroquercetin (Taxifolin)	10.0741	3.33258	1.47897	Flavonol	ko00941/ko01061/ko01100/ko01110	31300	20000	16200	232000	128000	320000
Nit1220	Aromadedrin (Dihydrokaempferol)	18.1349	4.1807	1.594	Flavonol	ko00941/ko01061/ko01100/ko01110	42000	48200	35800	1420000	583000	282000
Nit1094	Kaempferol-3-O-robinoside-7-O-rhamnoside (Robinin)	6115.15	12.5782	2.01556	Flavonol		9	9	9	146000	19100	9
Nit1104	Myricetin 3-O-galactoside	1.30313	0.381981	0.110209	Flavonol	ko00230/ko01060/ko01065/ko01100/ko01523/ko04022/ko04740/ko04742/ko04744	240000	173000	194000	482000	189000	120000
Nit1115	Quercetin 3-O-rutinoside (Rutin)	1.93352	0.951232	0.779526	Flavonol	ko00330/ko01100	35800000	36600000	32900000	57000000	63200000	83400000
Nit1124	Isorhamnetin 3-O-neohesperidoside	8.2659	3.04717	1.44878	Flavonol	ko00330/ko01100	1790000	1820000	1580000	12700000	13500000	16700000
Nit1135	Kaempferol 3-O-robinobioside (Biorobin)	1.09469	0.130517	0.231983	Flavonol	ko00330/ko01100	38100000	31800000	33600000	35200000	39400000	38700000
Nit1147	Kaempferol 3-O-rutinoside (Nicotiflorin)	1.14384	0.19388	0.307286	Flavonol	ko00330/ko01100	37400000	31600000	33200000	35600000	39600000	41700000
Nit1161	Quercetin O-acetylhexoside	14.3165	3.83961	1.67534	Flavonol	ko00330/ko01100	7300	7520	9	24300	37000	151000
Nit1184	Kaempferol 3-O-glucoside (Astragalin)	0.903984	-0.145631	0.219356	Flavonol	ko00330/ko01100	358000	334000	287000	272000	276000	337000
Nit1185	Quercetin 4'-O-glucoside (Spiraeoside)	11.7455	3.55403	1.41293	Flavonol	ko00330/ko01100	212000	325000	288000	1080000	2210000	6400000
Nit1204	Isorhamnetin O-acetyl-hexoside	10.2148	3.35258	1.50757	Flavonol		7260	2590	5050	41800	40000	70400
Nit1251	Quercetin	1.48649	0.571906	0.251444	Flavonol		27400	9600	22200	12400	18700	56900
Nit1254	Morin	1.32057	0.401165	0.174137	Flavonol		29000	12000	21700	12200	21100	49500
Nit1289	Isorhamnetin	0.621534	-0.686094	0.598505	Flavonol		67200	51400	36500	15600	60900	19900
Nit1293	Di-O-methylquercetin	1.87115	0.903926	0.193007	Flavonol		2380000	2160000	1110000	7720000	2160000	692000
Nit1328	Kumatakenin	0.894598	-0.160688	0.234379	Flavonol		7350	8720	6700	6340	6620	7410
Nit376	Dihydromyricetin	1.71288	0.776425	0.681919	Flavonol		80700	64800	47800	125000	92100	114000
Nit427	Kaempferol 3,7-dirhamnoside (Kaempferitrin)	7.13788	2.8355	1.5059	Flavonol		8250	9	7530	68800	25100	18800
Nit443	Quercetin 7-O-rutinoside	1.7834	0.834633	0.737626	Flavonol		24800000	22600000	23700000	35600000	43100000	48100000
Nit460	methylQuercetin O-hexoside	7.69712	2.94432	1.42273	Flavonol		1560000	1360000	1240000	9220000	10200000	12600000
Nit464	Isorhamnetin 5-O-hexoside	7.61086	2.92806	1.4171	Flavonol		1600000	1380000	1440000	9940000	10100000	13600000
Nit465	Kaempferol 3-O-galactoside (Trifolin)	1.2021	0.265559	0.324156	Flavonol		13000000	8860000	10500000	12200000	11500000	15200000
Nit479	Quercetin 3-alpha-L-arabinofuranoside (Avicularin)	16.4047	4.03604	1.79038	Flavonol		4570	9	4010	34200	40500	66200
Nit527	Isorhamnetin O-hexoside	0.498035	-1.00568	0.814854	Flavonol		69100	71400	63100	25600	35700	40100
Nit533	Kaempferol 3-O-rhamnoside (Kaempferin)	0.578117	-0.790566	0.7287	Flavonol		71600	59600	65300	41000	34900	37700
Nit675	Troxerutin (Trihydroxyethyl rutin)	1.16797	0.224002	0.178453	Flavonol		220000	279000	269000	427000	239000	231000
Nit640	Tricin 4'-O-β-guaiacylglycerol	0.580852	-0.783759	0.142572	Flavonolignan		3290	9	10300	5820	2070	9
Nit685	Medicarpin	0.340936	-1.55243	1.92175	Hydroxycinnamoyl derivatives	ko00943/ko01061/ko01110	36700	18300	21900	26200	9	9
Nit1041	Coniferin	6.4259	2.6839	1.33915	Hydroxycinnamoyl derivatives	ko00940	3470000	1790000	2770000	19000000	21000000	11600000
Nit1080	Caffeic acid	69711.1	16.0891	3.17834	Hydroxycinnamoyl derivatives	ko00940/ko01061/ko01100/ko01110/ko01220	9	9	9	65200	167000	1650000
Nit1266	Cinnamic acid	3.9964	1.9987	1.15719	Hydroxycinnamoyl derivatives	ko00940/ko00130/ko00360/ko01060/ko01070/ko01100/ko01110/ko01120/ko01220	2490	2000	1060	7310	8820	6050
Nit708	Methyleugenol	0.329468	-1.60179	1.03556	Hydroxycinnamoyl derivatives	ko00940	69800	50400	69500	17900	18700	25900
Nit1053	Syringin	1.63778	0.711745	0.140792	Hydroxycinnamoyl derivatives		139000	400000	210000	923000	280000	23700
Nit1073	Caffeic acid O-glucoside	2.84728	1.50959	0.920057	Hydroxycinnamoyl derivatives		2910000	1490000	2410000	9130000	6630000	3630000
Nit1079	1-O-beta-D-Glucopyranosyl sinapate	0.327066	-1.61235	1.21658	Hydroxycinnamoyl derivatives		136000	11600	15300	6970	9	46300
Nit1091	Vanillic acid	1.87779	0.909035	0.715686	Hydroxycinnamoyl derivatives		124000	71500	95800	242000	160000	145000
Nit1118	3-(4-Hydroxyphenyl)propionic acid	0.891585	-0.165557	0.259724	Hydroxycinnamoyl derivatives	ko00330/ko01100	56700	36100	39100	63500	38500	15600
Nit1137	p-Coumaric acid	1.28068	0.356915	0.106268	Hydroxycinnamoyl derivatives	ko00330/ko01100	6030000	2160000	1750000	8220000	3290000	1220000
Nit1138	Coniferyl alcohol	0.577778	-0.791413	0.333429	Hydroxycinnamoyl derivatives	ko00330/ko01100	19900	93700	30400	24500	25400	33300
Nit1170	Ferulic acid	2.61765	1.38827	0.780908	Hydroxycinnamoyl derivatives	ko00330/ko01100	393000	154000	167000	1060000	542000	267000
Nit1182	3-Hydroxy-4-methoxycinnamic acid	2.78475	1.47755	0.850956	Hydroxycinnamoyl derivatives	ko00330/ko01100	382000	131000	156000	1020000	556000	287000
Nit1221	Sinapinaldehyde	1.27928	0.355331	0.401634	Hydroxycinnamoyl derivatives		19400	55000	25500	49600	39200	39000
Nit1265	Pinoresinol	0.785471	-0.34837	0.321192	Hydroxycinnamoyl derivatives		27800	39600	20700	33400	19300	16500
Nit1272	4-Methoxycinnamic acid	5.62295	2.49133	1.30693	Hydroxycinnamoyl derivatives		6120	7290	4890	28200	38100	36600
Nit334	Hydroxy-methoxycinnamate	1.04526	0.0638581	0.0896386	Hydroxycinnamoyl derivatives		48400	65500	47400	48000	66100	54500
Nit339	6-Hydroxymethylherniarin	1.08244	0.114292	0.174621	Hydroxycinnamoyl derivatives		57100	53800	57700	52100	62600	67800
Nit362	Homovanillic acid	3.94523	1.98011	1.11836	Hydroxycinnamoyl derivatives	ko00350/ko01100/ko04728	89100	49700	58400	310000	311000	157000
Nit371	Feruloyl syringic acid	11.8537	3.56727	1.58083	Hydroxycinnamoyl derivatives		8410	17800	29300	224000	208000	226000
Nit473	Sinapic acid	0.874542	-0.1934	0.163299	Hydroxycinnamoyl derivatives		129000	63500	108000	92300	111000	59500
Nit554	Coniferylaldehyde	1.14441	0.194601	0.2356	Hydroxycinnamoyl derivatives		51900	119000	68700	115000	74400	84800
Nit573	Resveratrol	0.556042	-0.846735	0.642467	Hydroxycinnamoyl derivatives		71800	38500	72600	49100	33700	18900
Nit647	trans-cinnamaldehyde	0.640056	-0.64373	0.629567	Hydroxycinnamoyl derivatives		23000	25300	23100	19300	14400	12000
Nit650	Caffeic aldehyde	1.07726	0.10737	0.151806	Hydroxycinnamoyl derivatives		2010000	1150000	1370000	1580000	1900000	1400000
Nit678	Syringaldehyde	1.14446	0.194667	0.243071	Hydroxycinnamoyl derivatives		30100	18300	22900	22900	31100	27600
Nit716	Cafestol	0.483253	-1.04915	0.804586	Hydroxycinnamoyl derivatives	ko00230/ko01100	260000	167000	194000	131000	85300	83800
Nit995	Caftaric acid	0.643789	-0.63534	0.618037	Hydroxycinnamoyl derivatives		614000	604000	545000	504000	325000	306000
Nit1189	Indole-5-carboxylic acid	0.534821	-0.902871	0.728346	Indole derivatives	ko00330/ko01100	221000	186000	153000	139000	97200	63300
Nit235	Methoxyindoleacetic acid	0.486958	-1.03813	0.750662	Indole derivatives		2000000	1570000	954000	834000	710000	659000
Nit236	3-Indoleacetonitrile	0.470147	-1.08882	0.813652	Indole derivatives		95600	106000	78100	56200	51700	23600
Nit241	Indole	0.906977	-0.140863	0.109161	Indole derivatives		200000	202000	114000	162000	175000	131000
Nit523	4-Aminoindole	0.628642	-0.669689	0.59624	Indole derivatives		55600	64300	82600	29000	36200	62100
Nit530	1-Methoxyindole-3-carbaldehyde	7.54994	2.91647	2.02243	Indole derivatives		6790	9	9	13100	20500	17800
Nit541	Indole-3-carboxaldehyde	0.656533	-0.607061	0.573027	Indole derivatives		508000	581000	457000	505000	282000	228000
Nit1216	2'-Hydroxydaidzein	2.38244	1.25244	1.79212	Isoflavone	ko00943	14400	9	9	13700	9150	11500
Nit1103	Glycitin	0.36953	-1.43624	0.927844	Isoflavone	ko00230/ko01060/ko01065/ko01100/ko01523/ko04022/ko04740/ko04742/ko04744	517000	461000	256000	153000	124000	179000
Nit1308	Formononetin (4'-O-methyldaidzein)	0.417049	-1.26171	0.918702	Isoflavone		4910	4990	5350	2890	1850	1620
Nit461	Genistein 7-O-Glucoside (Genistin)	0.421554	-1.24621	0.891924	Isoflavone		108000	68500	86100	29100	44000	37600
Nit625	Genistein (4',5,7-Trihydroxyisoflavone)	0.380098	-1.39556	0.958918	Isoflavone		7940000	9100000	7480000	5270000	2030000	2020000
Nit1316	Palmitaldehyde	1.04747	0.0669051	0.0360843	Lipids_Fatty acids		869000	1270000	684000	1340000	607000	1010000
Nit1333	9-HpOTrE	0.448113	-1.15806	0.747417	Lipids_Fatty acids		982000	343000	371000	495000	124000	141000
Nit1336	13-HOTrE(r)	1.60702	0.684391	0.478927	Lipids_Fatty acids		166000	228000	204000	484000	184000	293000
Nit1338	13-HPODE	0.981468	-0.0269872	0.249699	Lipids_Fatty acids		741000	313000	295000	972000	214000	138000
Nit1339	13-HpOTrE(r)	0.582624	-0.779362	0.734575	Lipids_Fatty acids		175000	95900	117000	171000	36700	18300
Nit1342	9-HOTrE	0.966738	-0.0488028	0.058453	Lipids_Fatty acids		5690000	1840000	1790000	4560000	1970000	2480000
Nit1347	9,10-EODE	0.813158	-0.298393	0.397484	Lipids_Fatty acids		7740000	4040000	3420000	8710000	2160000	1490000
Nit1349	9-KODE	0.51651	-0.953132	0.689123	Lipids_Fatty acids		849000	263000	269000	537000	104000	72300
Nit1350	Lauric acid (C12:0)	1.07745	0.107619	0.10929	Lipids_Fatty acids		13400	11900	18600	18000	18000	11300
Nit1352	12,13-EODE	0.578108	-0.79059	0.582292	Lipids_Fatty acids		859000	305000	284000	579000	162000	96100
Nit1355	Myristoleic acid (C14:1)	0.860539	-0.216688	0.158901	Lipids_Fatty acids		12900	26900	23300	15800	16800	21700
Nit1356	13-HOTrE	1.65739	0.728917	0.594398	Lipids_Fatty acids		9440	16500	17200	16100	26700	28700
Nit679	4-oxo-9Z,11Z,13E,15E-octadecatetraenoic acid	0.631134	-0.663982	0.590544	Lipids_Fatty acids		1240000	774000	941000	726000	684000	455000
Nit682	4-Hydroxysphinganine	1.80697	0.853573	0.751112	Lipids_Fatty acids		1200000	1480000	1050000	2450000	2140000	2150000
Nit724	Octadecadien-6-ynoic acid	1.00553	0.00796029	0.103648	Lipids_Fatty acids	ko00760	2060000	607000	767000	1720000	890000	843000
Nit739	14,15-Dehydrocrepenynic acid	0.563713	-0.826967	0.638569	Lipids_Fatty acids		2530000	1050000	1160000	1790000	513000	369000
Nit751	Punicic acid	0.892495	-0.164084	0.353707	Lipids_Fatty acids		2480000	1530000	1320000	3360000	865000	532000
Nit759	9-Hydroxy-(10E,12Z,15Z)-octadecatrienoic acid	1.51126	0.595754	0.284281	Lipids_Fatty acids		174000	106000	88500	339000	136000	81900
Nit762	Octadeca-11E,13E,15Z-trienoic acid	1.17206	0.229052	0.37568	Lipids_Fatty acids		17300000	15800000	16300000	20200000	19500000	18200000
Nit772	α-Linolenic acid	0.397492	-1.331	0.933997	Lipids_Fatty acids		2630000	1870000	1880000	1040000	787000	709000
Nit676	MAG (18:4) isomer1	0.789994	-0.340086	0.375236	Lipids_Glycerolipids		132000	92800	129000	102000	103000	74500
Nit699	MAG (18:4) isomer2	0.418509	-1.25667	0.890613	Lipids_Glycerolipids		31300	44400	46400	23500	15800	11800
Nit710	DGMG (18:2) isomer2	0.971014	-0.0424353	0.134391	Lipids_Glycerolipids	ko00230/ko01100	699000	516000	579000	642000	813000	287000
Nit711	MAG (18:3) isomer5	1.18286	0.242276	0.319928	Lipids_Glycerolipids	ko00230/ko01100	19400000	16900000	16200000	21000000	23600000	17500000
Nit712	DGMG (18:1)	1.07941	0.110245	0.0374444	Lipids_Glycerolipids	ko00230/ko01100	2820000	2080000	1900000	2690000	3620000	1030000
Nit720	MAG (18:4) isomer3	0.568752	-0.814128	0.744812	Lipids_Glycerolipids	ko00760	46300	130000	90600	122000	18200	11600
Nit723	DGMG (18:2) isomer1	1.07641	0.106221	0.0672772	Lipids_Glycerolipids	ko00760	1190000	933000	848000	1300000	1500000	398000
Nit728	DGMG (18:2) isomer3	1.02917	0.0414766	0.172378	Lipids_Glycerolipids	ko00760	215000	155000	134000	246000	227000	45700
Nit730	MAG (18:3) isomer2	1.59655	0.674954	0.631939	Lipids_Glycerolipids		631000	690000	590000	822000	1240000	989000
Nit734	MAG (18:2) isomer1	1.84978	0.88735	0.740779	Lipids_Glycerolipids		30200	31300	27700	46700	69900	48400
Nit738	MAG (18:3) isomer3	1.6772	0.746056	0.682889	Lipids_Glycerolipids		1620000	1490000	1320000	2030000	2840000	2560000
Nit743	MAG (18:1) isomer1	1.14222	0.191843	0.0116076	Lipids_Glycerolipids		694000	594000	512000	1050000	746000	260000
Nit750	MAG (18:1) isomer2	1.12144	0.165347	0.0540543	Lipids_Glycerolipids		88900	51400	49100	126000	62100	24300
Nit753	MGMG (18:2) isomer2	1.28405	0.360698	0.0910784	Lipids_Glycerolipids		31000	38100	33700	45700	70400	15900
Nit758	MGMG (18:2) isomer1	1.14812	0.199279	0.148553	Lipids_Glycerolipids		61500	54200	38900	75800	65600	36100
Nit766	MAG (18:3) isomer4	0.652183	-0.61665	0.537767	Lipids_Glycerolipids		222000	125000	111000	184000	73900	40800
Nit768	MAG (18:3) isomer1	0.90796	-0.139299	0.340679	Lipids_Glycerolipids		3840000	6980000	5260000	10100000	3010000	1490000
Nit771	MAG (18:2)	0.693416	-0.528208	0.521675	Lipids_Glycerolipids		2210000	1520000	1130000	2180000	814000	376000
Nit1332	LysoPE 14:0 (2n isomer)	0.899353	-0.153041	0.153944	Lipids_Glycerophospholipids		12200	8520	7100	10800	7690	6530
Nit1343	LysoPE 16:0 (2n isomer)	1.04194	0.0592733	0.164599	Lipids_Glycerophospholipids		40700	47000	33900	80500	17500	28700
Nit1344	LysoPE 16:0	0.994485	-0.00797806	0.133479	Lipids_Glycerophospholipids		1720000	2090000	1630000	3050000	1120000	1240000
Nit1345	LysoPE 18:1 (2n isomer)	0.738583	-0.437169	0.483679	Lipids_Glycerophospholipids		303000	371000	215000	426000	79600	151000
Nit1348	LysoPE 18:1	1.09774	0.134532	0.0150923	Lipids_Glycerophospholipids		272000	466000	234000	643000	186000	238000
Nit1351	LysoPS 22:6 (2n isomer)	0.0949766	-3.39628	1.85221	Lipids_Glycerophospholipids		9620	1670	3640	1400	9	9
Nit1354	LysoPS 22:6	0.157007	-2.6711	1.76821	Lipids_Glycerophospholipids		9210	1590	3900	2290	9	9
Nit684	LysoPC 19:0	0.379671	-1.39718	0.917521	Lipids_Glycerophospholipids		22500	11700	14500	10000	4880	3610
Nit704	LysoPC 16:2 (2n isomer)	0.332577	-1.58824	0.88296	Lipids_Glycerophospholipids		520000	171000	190000	98800	115000	79200
Nit713	LysoPC 14:0 (2n isomer)	0.399899	-1.32229	0.830412	Lipids_Glycerophospholipids	ko00230/ko01100	20900	8460	10200	7070	5500	3250
Nit715	LysoPE 14:0	0.871107	-0.199078	0.201346	Lipids_Glycerophospholipids	ko00230/ko01100	4600	4220	2740	3730	4050	2290
Nit717	LysoPC 18:3 (2n isomer)	0.701357	-0.511778	0.573538	Lipids_Glycerophospholipids	ko00230/ko01100	32900000	27800000	27700000	21500000	21400000	19100000
Nit718	LysoPC 15:1	1.35263	0.435771	0.362215	Lipids_Glycerophospholipids	ko00230/ko01100	5780	10300	8790	16300	8630	8710
Nit719	LysoPC 14:0	1.0218	0.0311161	0.0051768	Lipids_Glycerophospholipids	ko00230/ko01100	25300	24400	19100	32200	19300	18800
Nit722	LysoPC 16:1 (2n isomer)	0.309136	-1.69368	1.00682	Lipids_Glycerophospholipids	ko00760	811000	356000	431000	173000	158000	163000
Nit725	LysoPC 18:2 (2n isomer)	0.425617	-1.23237	0.866074	Lipids_Glycerophospholipids	ko00760	23400000	15200000	14100000	9560000	7750000	5120000
Nit727	LysoPC 15:0	1.24378	0.314728	0.285627	Lipids_Glycerophospholipids	ko00760	43300	53400	39900	78400	48300	43200
Nit731	LysoPE 18:2 (2n isomer)	1.17544	0.233199	0.23626	Lipids_Glycerophospholipids		266000	316000	216000	400000	303000	235000
Nit735	LysoPC 18:2	1.34893	0.431813	0.475147	Lipids_Glycerophospholipids		1880000	1800000	1450000	2690000	2310000	1920000
Nit737	LysoPC 16:1	1.28829	0.365455	0.403278	Lipids_Glycerophospholipids		24100	15500	15900	28300	20800	22400
Nit745	LysoPC 18:3	1.48135	0.566909	0.441977	Lipids_Glycerophospholipids		720000	792000	686000	1630000	844000	782000
Nit746	LysoPC 16:0	1.20507	0.269115	0.213183	Lipids_Glycerophospholipids		8780000	8830000	8040000	14900000	8100000	7910000
Nit749	LysoPC 18:1 (2n isomer)	0.452219	-1.14491	0.868808	Lipids_Glycerophospholipids		25000000	23100000	19500000	20600000	6600000	3370000
Nit754	LysoPC 20:4	1.3614	0.445087	0.0417407	Lipids_Glycerophospholipids		140000	212000	135000	463000	112000	88000
Nit755	LysoPC 18:0 (2n isomer)	0.359861	-1.47449	1.01113	Lipids_Glycerophospholipids		332000	304000	226000	223000	60100	27100
Nit757	LysoPC 18:1	0.980052	-0.0290691	0.272845	Lipids_Glycerophospholipids		102000	162000	117000	257000	74000	42400
Nit760	PC 16:1/14:1	0.453724	-1.14011	0.703452	Lipids_Glycerophospholipids		15900	19900	46100	12200	8560	16400
Nit761	LysoPC 17:0	1.02768	0.0393906	0.114942	Lipids_Glycerophospholipids		56900	59000	53900	101000	36100	37400
Nit764	LysoPC 18:0	0.510512	-0.969983	0.753002	Lipids_Glycerophospholipids		158000	103000	110000	108000	43800	37600
Nit765	LysoPE 18:0	0.728112	-0.457767	0.478315	Lipids_Glycerophospholipids		17600	17100	15100	19400	7180	9680
Nit767	LysoPC 20:1 (2n isomer)	0.369011	-1.43826	0.946458	Lipids_Glycerophospholipids		403000	261000	246000	185000	94500	56300
Nit769	LysoPC 20:1	1.37376	0.458129	0.119893	Lipids_Glycerophospholipids		32600	62400	46000	128000	38300	27400
Nit189	Nicotinic acid-hexoside	5.47901	2.45392	1.29411	Nicotinic acid derivatives		872000	659000	661000	3180000	4340000	4490000
Nit201	N-Methylnicotinamide	0.436852	-1.19479	0.895857	Nicotinic acid derivatives		10100	9940	7910	4460	4120	3630
Nit69	Nicotinate ribonucleoside	0.821446	-0.283762	0.388993	Nicotinic acid derivatives		13300000	12400000	14400000	12300000	9440000	11200000
Nit884	Nicotinic acid	1.21017	0.275209	0.177407	Nicotinic acid derivatives		1560000	1020000	960000	2190000	1220000	874000
Nit1005	2-(dimethylamino)guanosine	0.473901	-1.07734	0.720632	Nucleotide and its derivates		54700	20700	33800	27600	14700	9450
Nit101	Deoxycytidine	5.78214	2.5316	2.10355	Nucleotide and its derivates	ko00240	27100	9	9	72900	44900	39000
Nit1010	1-Methyladenosine	1.23723	0.307119	0.338801	Nucleotide and its derivates	ko00240	34700	32900	59700	64100	47100	46300
Nit1049	5'-Deoxy-5'-(methylthio)adenosine	0.865578	-0.208264	0.309998	Nucleotide and its derivates		135000	158000	105000	164000	144000	36500
Nit107	Uracil	2.22529	1.15399	0.863191	Nucleotide and its derivates		323000	272000	275000	701000	499000	736000
Nit110	Guanosine monophosphate	5.59549	2.48426	1.48017	Nucleotide and its derivates	ko00230/ko01060/ko01065/ko01100/ko01523/ko04022/ko04740/ko04742/ko04744	5070	9	7860	21500	28800	22100
Nit143	2'-Deoxyadenosine-5'-monophosphate	1.32334	0.404186	0.457521	Nucleotide and its derivates		38300	56700	61800	67700	75000	64800
Nit156	Purine	0.560305	-0.835715	0.622878	Nucleotide and its derivates		404000	896000	665000	553000	295000	253000
Nit164	Thymine	0.421176	-1.2475	0.709721	Nucleotide and its derivates		58800	152000	44200	42400	21600	43400
Nit165	8-Hydroxyguanosine	1.51872	0.602853	0.565737	Nucleotide and its derivates		43100	22300	28100	40000	46200	55800
Nit178	2'-Deoxyinosine	0.649199	-0.623266	0.407265	Nucleotide and its derivates		8500	18900	6950	5690	6720	9890
Nit184	5-Methyluridine	0.783868	-0.351318	0.279162	Nucleotide and its derivates		55300	20800	20600	45400	18400	12000
Nit195	6-Methylmercaptopurine	0.548866	-0.865474	0.750055	Nucleotide and its derivates		17900000	15400000	15200000	10800000	8670000	7150000
Nit198	Deoxyadenosine	0.675259	-0.566486	0.325788	Nucleotide and its derivates		90500	180000	47600	65800	41000	108000
Nit199	Adenosine O-ribose	0.870279	-0.20045	0.250346	Nucleotide and its derivates		238000	176000	195000	137000	211000	182000
Nit202	Thymidine	1.13241	0.179393	0.0456232	Nucleotide and its derivates		80700	80000	55300	125000	79300	40300
Nit208	Succinyladenosine	1.63454	0.708886	0.681466	Nucleotide and its derivates		4670000	3960000	4340000	6660000	8030000	6510000
Nit27	1-methylguanidine	1.82031	0.864186	0.731274	Nucleotide and its derivates		113000	103000	168000	272000	203000	224000
Nit28	2'-Deoxyinosine-5'-monophosphate	0.271441	-1.88129	1.13258	Nucleotide and its derivates	ko00230	35000	40800	43600	14900	8090	9420
Nit29	Cytosine	0.698302	-0.518076	0.382425	Nucleotide and its derivates		1350000	575000	667000	835000	410000	565000
Nit45	1-Methyladenine	0.490498	-1.02768	0.824035	Nucleotide and its derivates		732000	542000	673000	331000	282000	342000
Nit50	2-Hydroxy-6-aminopurine	0.892432	-0.164186	0.226457	Nucleotide and its derivates		866000	784000	702000	958000	536000	605000
Nit71	Inosine	0.294484	-1.76374	1.04087	Nucleotide and its derivates	ko00230/ko01100	25300	65900	50200	27700	6390	7550
Nit83	iP7G	2.42685	1.27909	0.122612	Nucleotide and its derivates		18200	137000	94300	10500	78000	517000
Nit830	Uridine 5’-diphosphate	0.849433	-0.235427	0.298817	Nucleotide and its derivates		61100	56300	67900	74800	42200	40400
Nit845	Cytidine 5'-monophosphate (Cytidylic acid)	0.924442	-0.113346	0.876505	Nucleotide and its derivates		24100	9	13200	15400	9170	9920
Nit873	Uridine 5'-diphospho-D-glucose	27.6121	4.78723	2.44425	Nucleotide and its derivates	ko00052/ko00053/ko00240/ko00500/ko00524/ko00561/ko00908/ko01051/ko01060/ko01100/ko01130	9	62900	9	77300	490000	1170000
Nit876	Guanine	1.67633	0.745305	0.657092	Nucleotide and its derivates		284000	309000	235000	586000	424000	378000
Nit882	Cytidine	1.39664	0.481963	0.442815	Nucleotide and its derivates		55800	31800	25600	66700	38200	53200
Nit888	Hypoxanthine	1.64012	0.713797	0.61627	Nucleotide and its derivates		39700	35600	28900	75600	45600	49700
Nit891	β-Pseudouridine	1.27546	0.351019	0.403481	Nucleotide and its derivates		561000	441000	461000	734000	619000	513000
Nit895	Adenine	1.40669	0.492303	0.565903	Nucleotide and its derivates		3000000	3190000	3080000	4830000	4180000	4030000
Nit899	Xanthine	6.64237	2.7317	2.14173	Nucleotide and its derivates	ko00230/ko00232/ko01060/ko01065/ko01100/ko01110/ko01120	25500	9	9	55100	63300	51100
Nit90	Adenosine 3'-monophosphate	4.19358	2.06818	0.657813	Nucleotide and its derivates		16200	51800	31700	15100	102000	301000
Nit913	Uridine 5'-monophosphate	1.24733	0.318839	0.153559	Nucleotide and its derivates		203000	135000	167000	470000	105000	54900
Nit934	2'-Deoxyuridine	1.42175	0.507672	0.29228	Nucleotide and its derivates		4480	5850	3920	11500	4810	3950
Nit936	Hypoxanthine-9-β-D-arabinofuranoside	0.959347	-0.0598761	0.0568405	Nucleotide and its derivates		48600	137000	77600	44000	74500	134000
Nit939	Uridine	1.23742	0.307332	0.331794	Nucleotide and its derivates		4310000	3290000	2930000	5450000	4010000	3570000
Nit941	Guanosine	0.846079	-0.241135	0.275192	Nucleotide and its derivates		781000	745000	540000	569000	389000	790000
Nit956	Guanosine 3',5'-cyclic monophosphate	0.374771	-1.41592	0.966855	Nucleotide and its derivates		61400	51200	51500	34800	13700	13000
Nit958	Deoxyguanosine	1.23861	0.308724	0.210075	Nucleotide and its derivates		93700	83800	53000	148000	75500	62000
Nit96	N2-methylguanosine	1.12346	0.167945	0.0607425	Nucleotide and its derivates		69100	31100	29400	86200	32400	27000
Nit960	Xanthosine	0.992771	-0.010467	0.0790661	Nucleotide and its derivates		150000	429000	251000	202000	311000	311000
Nit963	Cyclic AMP	0.939467	-0.0900851	0.111409	Nucleotide and its derivates		17300	12900	11100	17300	10900	10600
Nit967	3-Methylxanthine	7.9803	2.99644	1.43626	Nucleotide and its derivates	ko00232/ko01100/ko01110/ko01120	25200	26100	29900	198000	256000	194000
Nit982	Adenosine	1.12968	0.175909	0.254513	Nucleotide and its derivates		163000	109000	129000	150000	143000	160000
Nit993	N6-Succinyl Adenosine	1.74301	0.801578	0.709267	Nucleotide and its derivates		2010000	1720000	1990000	2670000	3530000	3770000
Nit1023	Adipic acid	0.822135	-0.282553	0.387692	Organic acids		130000	255000	252000	360000	93600	70100
Nit1031	Benzoylformic acid	837.037	9.70915	2.58626	Organic acids	ko00360/ko00627/ko01120	9	9	9	10300	5750	6550
Nit1036	2-Methylglutaric acid	0.634584	-0.656117	0.529161	Organic acids		108000	268000	237000	247000	68700	73300
Nit1043	3-Hydroxyanthranilic acid	9162.96	13.1616	3.0196	Organic acids	ko00380/ko00627/ko01100/ko01120	9	9	9	75200	77200	95000
Nit1048	2-Isopropylmalate	0.636263	-0.652306	0.598962	Organic acids		6000000	6690000	5290000	5730000	3290000	2420000
Nit1062	Terephthalic acid	1.4492	0.535255	0.578701	Organic acids		455000	386000	468000	700000	635000	562000
Nit1066	Phthalic acid	1.12987	0.176157	0.22098	Organic acids		18300	23500	27500	28200	28800	21300
Nit1068	4-Hydroxybenzoic acid	8.58974	3.10262	1.395	Organic acids	ko00130/ko00360/ko00362/ko00363/ko00623/ko00627/ko00790/ko01061/ko01100/ko01110/ko01120/ko01220/ko07110	571000	589000	478000	7030000	4810000	2230000
Nit1109	(S)-(-)-2-Hydroxyisocaproic acid	0.539022	-0.891584	0.756647	Organic acids	ko00230/ko01060/ko01065/ko01100/ko01523/ko04022/ko04740/ko04742/ko04744	302000	342000	317000	231000	151000	136000
Nit1139	Suberic acid	1.16972	0.226164	0.159675	Organic acids	ko00330/ko01100	66000	94500	68700	133000	70900	64200
Nit1146	2-(Formylamino)benzoic acid	0.984199	-0.0229786	0.0966178	Organic acids	ko00330/ko01100	767000	275000	287000	796000	355000	157000
Nit1191	(3,4-Dimethoxyphenyl) acetic acid	3.69939	1.88729	1.06053	Organic acids	ko00330/ko01100	14500	9030	10800	66600	27800	32600
Nit1207	Azelaic Acid	1.23515	0.304681	0.251662	Organic acids		3760000	2050000	2100000	4780000	2710000	2280000
Nit125	2-Picolinic acid	0.623746	-0.68097	0.550363	Organic acids		569000	325000	302000	378000	211000	157000
Nit1304	Dodecanedioic aicd	0.721537	-0.470854	0.314378	Organic acids		7470	3640	2680	4510	3470	1970
Nit14	(S)-2-(4-Aminobutanamido)-3-(1-methyl-1H-imidazol-5-yl)propanoic acid	0.815155	-0.294854	0.388943	Organic acids		33800	25800	27500	24200	22600	24200
Nit153	N,N-Dimethylformamide	1.26923	0.343954	0.377201	Organic acids		89600	60200	81600	80100	96600	117000
Nit218	D-Pantothenic dcid	0.593103	-0.753644	0.642051	Organic acids		35600	44600	50300	25000	37500	14900
Nit23	γ-aminobutyric acid	0.37061	-1.43202	0.947891	Organic acids		6050000	3310000	3910000	3110000	1350000	458000
Nit275	Kynurenic acid	1.02447	0.0348762	0.069264	Organic acids		1340000	929000	1450000	1180000	1210000	1420000
Nit288	Sinapoyl malate	0.382631	-1.38597	0.944957	Organic acids	ko00230	49000	30900	36400	17200	16000	11300
Nit32	5-Aminolevulinate	0.668932	-0.580069	0.539689	Organic acids		9400000	10100000	6990000	9350000	4530000	3840000
Nit349	o-Anisic acid	1.43069	0.516714	0.448639	Organic acids		15300	14200	10900	16000	27100	14700
Nit531	Azelaic acid	1.3752	0.459642	0.360012	Organic acids		133000	91200	87100	211000	121000	96100
Nit770	Taurocholic acid	1.00911	0.0130877	0.0195032	Organic acids		59300	54800	50500	62600	63900	39600
Nit799	Cis-Aconitic acid	0.953084	-0.069325	0.0977923	Organic acids		67000	52200	70500	52800	54000	74000
Nit809	Methylglutaric acid	0.5035	-0.989936	0.74247	Organic acids		18600	9600	11800	6880	7320	5940
Nit820	Creatine	0.460028	-1.12021	0.860614	Organic acids		54900	40000	47700	24200	22500	18900
Nit84	4-Guanidinobutyric acid	0.837209	-0.25634	0.340614	Organic acids		275000	259000	283000	286000	185000	213000
Nit842	Citric acid	0.834447	-0.261108	0.251092	Organic acids		47100000	31500000	56100000	40000000	34200000	38200000
Nit849	D-Erythronolactone	1.61852	0.694674	0.661731	Organic acids		17600	14600	21800	30500	26400	30500
Nit861	Citramalate	0.621971	-0.685081	0.647736	Organic acids		2310000	1680000	2200000	1280000	1130000	1440000
Nit863	Shikimic acid	0.645768	-0.630912	0.611619	Organic acids		300000	282000	375000	165000	219000	234000
Nit880	D-Xylonic acid	0.232155	-2.10684	1.18238	Organic acids		252000	148000	166000	52100	38000	41300
Nit886	3-Hydroxypropanoic acid	1.70009	0.765609	1.11688	Organic acids		25400	28000	9	44700	19800	26300
Nit9	trans-Citridic acid	0.651934	-0.617203	0.595712	Organic acids		213000	143000	187000	117000	106000	131000
Nit903	A-Ketoglutaric acid	2.34005	1.22654	0.896351	Organic acids		113000	184000	100000	336000	328000	265000
Nit906	Aminomalonic acid	1.36422	0.448073	0.307016	Organic acids		249000	368000	322000	675000	281000	325000
Nit919	Fumaric acid	0.524441	-0.931149	0.485266	Organic acids		1850000	4180000	987000	1270000	1010000	1400000
Nit924	Maleic acid	0.229763	-2.12178	0.357962	Organic acids		12200	26000	9	4400	4370	9
Nit928	Succinic acid	1.15994	0.214051	0.0938697	Organic acids		6070000	7780000	6470000	12600000	5380000	5590000
Nit929	3-Aminosalicylic acid	0.802838	-0.316819	0.346827	Organic acids		55200	39500	39200	46400	32900	28200
Nit93	6-Aminocaproic acid	0.631193	-0.663848	0.590452	Organic acids		1580000	1640000	1140000	1430000	730000	592000
Nit930	(Rs)-Mevalonic acid	0.70995	-0.49421	0.554005	Organic acids		126000	135000	141000	91400	82000	112000
Nit935	3-Hydroxybutyrate	0.287889	-1.79641	1.05574	Organic acids		13700000	6310000	8890000	4430000	2240000	1650000
Nit947	Methylmalonic acid	1.12367	0.168223	0.0650714	Organic acids		6760000	8090000	6820000	12700000	6000000	5650000
Nit949	4-Acetamidobutyric acid	0.572212	-0.805378	0.65075	Organic acids		250000	131000	166000	106000	98000	109000
Nit957	Diethyl phosphate	2.25763	1.17481	0.714655	Organic acids		39300	56600	84200	212000	65600	129000
Nit965	Kynurenic acid O-hexside	0.960873	-0.0575826	0.102751	Organic acids		50700	39300	42900	56500	33100	38100
Nit969	Glutaric acid	0.5	-1	0.708525	Organic acids		450000	1310000	898000	888000	264000	177000
Nit988	3-Hydroxy-3-methyl butyric acid	0.354412	-1.4965	0.980239	Organic acids		204000	255000	153000	98100	56800	62000
Nit991	2-Methylsuccinic acid	0.5125	-0.964376	0.689816	Organic acids		550000	1510000	1140000	1070000	299000	271000
Nit10	4-Nitrophenol	1.02338	0.0333438	0.0938256	Others		37300000	36500000	37400000	36600000	37400000	39800000
Nit1086	Isovitexin 7-O-glucoside (Saponarin)	1.01902	0.0271894	0.000290959	Others		44300	15800	24000	46900	23500	15300
Nit13	4-(Aminomethyl)-5-(hydroxymethyl)-2-methylpyridin-3-ol	0.657416	-0.605122	0.481437	Others		216000	99400	135000	104000	83100	109000
Nit145	Hydroxyphenethylamine	0.55642	-0.845753	0.594063	Others		2360000	6050000	4440000	3540000	1980000	1630000
Nit20	Diethanolamine	1.0955	0.131587	0.167568	Others		28400	24900	20000	30000	28600	21700
Nit204	DIMBOA glucoside	1.06897	0.0962153	0.145428	Others		11500000	6460000	9590000	8730000	9720000	11000000
Nit212	Benzamide	0.179389	-2.47884	1.3083	Others	ko00627/ko01120	41800000	35600000	37100000	9110000	6220000	5210000
Nit230	10-Formyl-THF	0.740576	-0.433279	0.509566	Others		172000	147000	132000	110000	108000	116000
Nit238	Phenethylamine	0.3329	-1.58684	1.04222	Others	ko00360	55500000	49600000	48700000	21000000	16000000	14200000
Nit262	4-Methyl-5-thiazoleethanol	0.389871	-1.35893	0.849609	Others		51600	51100	21700	19600	12900	16000
Nit3	Histidinol	0.98048	-0.0284404	0.0768004	Others		60600000	58700000	60000000	59600000	61300000	54900000
Nit406	2-Aminoethylphosphonate	0.772928	-0.371594	0.408202	Others		11100	11000	14100	7150	7830	13000
Nit420	Phellodensin F	0.90314	-0.146979	0.216722	Others		335000	493000	669000	196000	407000	749000
Nit43	L-Carnitine	8900	13.1196	3.00723	Others	ko04976	9	9	9	55900	114000	70400
Nit653	N-Lauryldiethanolamine	1.37736	0.461904	0.345829	Others		35700	40800	45400	83500	36100	48300
Nit669	Cocamidopropyl betaine	0.918444	-0.122736	0.122684	Others		249000	191000	357000	332000	230000	170000
Nit673	Ellagic acid	0.302655	-1.72425	1.0784	Others		109000	75900	97600	25000	27500	33000
Nit690	Azoxystrobin acid	1.02615	0.0372443	0.00460563	Others		255000	309000	239000	380000	211000	233000
Nit701	D-erythro-Dihydrosphingosine	1.62282	0.698505	0.534402	Others		47900	77400	52600	144000	69000	75700
Nit714	Cholesterol	0.569322	-0.812684	0.400162	Others	ko00230/ko01100	80500	282000	78200	111000	60300	79600
Nit763	Phthalic anhydride	1.35294	0.436099	0.542338	Others		279000	254000	266000	373000	364000	344000
Nit776	sesamolin	1.48626	0.571685	0.472983	Others		138000	135000	200000	294000	261000	148000
Nit791	Inositol	0.225051	-2.15167	1.20123	Others	ko00052/ko00053/ko00521/ko00562/ko01100/ko01120/ko01130/ko02010/ko04070	1030000	632000	773000	216000	140000	192000
Nit942	(-)-Sinigrin hydrate	0.317338	-1.65591	0.995029	Others		79400	33100	43800	9400	10600	29600
Nit1	Spermine	1.004	0.00575927	0.00678385	Phenolamides		17000000	16300000	16700000	17400000	17600000	15200000
Nit11	Agmatine	0.337083	-1.56883	1.02477	Phenolamides	ko00330/ko01100	1090000	782000	973000	389000	241000	329000
Nit173	N-hexosyl-p-coumaroyl putrescine	1.21993	0.2868	0.367379	Phenolamides		396000	451000	317000	425000	524000	471000
Nit187	N-Caffeoyl putrescine	3.96611	1.98773	1.09638	Phenolamides		1230000	1150000	807000	2460000	6350000	3830000
Nit2	Spermidine	2.38856	1.25614	0.874747	Phenolamides		564000	1270000	544000	2330000	2000000	1350000
Nit207	N-p-Coumaroyl putrescine	4.65691	2.21937	1.23517	Phenolamides	ko00330	3960000	4020000	2950000	16000000	19400000	15500000
Nit224	N'-Feruloyl putrescine	1.74745	0.80525	0.455305	Phenolamides		670000	478000	420000	591000	509000	1640000
Nit228	N'-p-Coumaroyl putrescine	4.11616	2.0413	1.18752	Phenolamides		5730000	5790000	4320000	21100000	23000000	21100000
Nit240	N',N"",N""'-p-coumaroyl-cinnamoyl-caffeoyl spermidine	1.14756	0.198565	0.0266228	Phenolamides		257000	484000	323000	782000	196000	243000
Nit253	N-Feruloyl putrescine	1.8002	0.848155	0.474807	Phenolamides		4300000	3150000	2660000	3800000	3400000	11000000
Nit261	N-Sinapoyl putrescine	0.650964	-0.619351	0.587736	Phenolamides		86900	103000	90300	107000	41800	33600
Nit358	N', N''-Feruloyl,caffeoylspermidine	133.501	7.06071	2.05021	Phenolamides		5360	14400	10000	243000	670000	3060000
Nit402	N', N''-Diferuloylspermidine	4.75285	2.24879	1.12929	Phenolamides		85800	66800	163000	284000	324000	892000
Nit585	N-Feruloyl tyramine	1.24327	0.314142	0.418282	Phenolamides		872000	4870000	1690000	3800000	3210000	2230000
Nit6	1,5-Diaminopentane	0.453642	-1.14037	0.837769	Phenolamides		80200	53100	47900	32000	24200	26000
Nit7	Putrescine	0.49637	-1.01051	0.809665	Phenolamides		2000000	2270000	1790000	1300000	893000	815000
Nit81	N-Acetylputrescine	0.35744	-1.48423	0.991833	Phenolamides		1430000	989000	1190000	528000	324000	438000
Nit994	N-p-Coumaroyl hydroxyagmatine	1.17342	0.230721	0.253176	Phenolamides		49200	32900	24000	37900	53100	33500
Nit1190	Salicylic acid (SA)	0.710397	-0.493302	0.486858	Phytohormones	ko00330/ko01100	865000	778000	598000	880000	398000	314000
Nit1252	(+)-cis,trans-Abscisic acid (ABA)	0.319747	-1.645	1.03825	Phytohormones	ko00906/ko01060/ko01062/ko01070/ko01100/ko01110/ko04075	409000	522000	335000	191000	92800	121000
Nit1312	N-[(-)-Jasmonoyl]-(L)-Isoleucine (JA-L-Ile)	0.556107	-0.846565	0.350469	Phytohormones		20700	12400	67600	26700	12900	16400
Nit1329	GIBBERELLIN A9	0.513147	-0.962557	0.766186	Phytohormones		48800	33500	35600	25700	19900	14900
Nit170	Kinetin 9-riboside	1.38743	0.47242	0.543285	Phytohormones		69900	63300	76900	89900	108000	93600
Nit217	trans-zeatin N-glucoside	0.686957	-0.541709	0.576344	Phytohormones		604000	558000	563000	485000	372000	328000
Nit264	Indole carboxylic acid	0.652047	-0.616953	0.566655	Phytohormones		27200	44600	30800	24800	21600	20500
Nit636	(+)-Jasmonic acid (JA)	0.499434	-1.00163	1.10071	Phytohormones	ko00592/ko01060/ko01070/ko01100/ko01110/ko04075	11900	6510	9880	8430	5690	9
Nit642	Kinetin	0.575372	-0.797434	0.682975	Phytohormones		26900	29200	38100	25100	14700	14400
Nit656	Methyl indole-3-acetate	0.583468	-0.777274	0.676532	Phytohormones		17600	25700	18400	14800	10900	10300
Nit976	Salicylic acid O-glucoside	14.5476	3.86271	1.63592	Phytohormones		1280000	1500000	1530000	19300000	22400000	21000000
Nit166	1,4-dihydro-1-Methyl-4-oxo-3-pyridinecarboxamide	4.73901	2.24458	1.23194	Pyridine derivatives		91500	97900	53900	311000	469000	373000
Nit954	4-Pyridoxic acid	0.952159	-0.0707261	0.0586507	Pyridine derivatives		368000	214000	275000	302000	219000	295000
Nit283	Chlorogenic acid (3-O-Caffeoylquinic acid)	31.9178	4.99629	1.81539	Quinate and its derivatives	ko00940/ko00941/ko00945/ko00230/ko01110	323000	587000	769000	8490000	29400000	15700000
Nit1003	1-O-Caffeoyl quinic acid	65.9376	6.04303	1.4717	Quinate and its derivatives		239000	253000	325000	821000	2550000	50500000
Nit1011	5-O-Feruloyl quinic acid glucoside	7.99101	2.99838	1.07376	Quinate and its derivatives	ko00240	9	1650	9	5500	7820	9
Nit1022	3-O-p-coumaroyl quinic acid O-hexoside	1.59317	0.671897	0.668416	Quinate and its derivatives		8060	8110	9000	12100	13400	14600
Nit1032	Neochlorogenic acid (5-O-Caffeoylquinic acid)	4.08435	2.03011	2.13888	Quinate and its derivatives		1980000	3280000	3750000	36800000	9	9
Nit1038	5-O-p-coumaroyl shikimic acid O-hexoside	3.09039	1.62779	1.01987	Quinate and its derivatives		99500	108000	141000	383000	448000	246000
Nit1050	1-O-p-Coumaroyl quinic acid	0.601852	-0.73252	0.622432	Quinate and its derivatives		249000	176000	223000	190000	153000	47000
Nit1065	4-O-Caffeoyl quinic acid (criptochlorogenic acid)	0.622663	-0.683477	1.22426	Quinate and its derivatives		151000	124000	149000	170000	94000	9
Nit1077	3-O-p-coumaroyl shikimic acid O-hexoside	14111.1	13.7845	3.08999	Quinate and its derivatives		9	9	9	106000	133000	142000
Nit1084	5-O-p-Coumaroylquinic acid	4.27263	2.09513	1.19466	Quinate and its derivatives		307000	330000	346000	1150000	1410000	1640000
Nit1106	3-O-p-Coumaroyl quinic acid	5.18741	2.37502	1.27494	Quinate and its derivatives	ko00230/ko01060/ko01065/ko01100/ko01523/ko04022/ko04740/ko04742/ko04744	6080000	7930000	7600000	31500000	36800000	43800000
Nit1169	3-O-p-Coumaroyl shikimic acid	4.58197	2.19597	1.21125	Quinate and its derivatives	ko00330/ko01100	183000	144000	161000	844000	860000	532000
Nit390	1-O-Feruloyl quinic acid	4.55246	2.18665	1.12392	Quinate and its derivatives		791000	474000	1070000	2150000	2390000	6090000
Nit401	Chlorogenic acid methyl ester	4881.85	12.2532	2.74935	Quinate and its derivatives		9	9	9	8120	9690	114000
Nit430	5-O-p-Coumaroyl shikimic acid	4.30712	2.10672	1.17189	Quinate and its derivatives	ko04976	491000	409000	435000	2410000	2080000	1260000
Nit902	Quinic acid	1.15359	0.206137	0.192612	Quinate and its derivatives		5890000	4620000	7850000	9680000	5850000	5650000
Nit983	Quinic acid O-glucuronic acid	0.413054	-1.2756	1.32625	Quinate and its derivatives		125000	320000	383000	175000	167000	9
Nit1294	Cucurbitacin D	0.268431	-1.89738	1.81585	Terpenoids		13300	5790	6980	6980	9	9
Nit670	Oryzalexin E	0.543393	-0.879933	0.757045	Terpenoids		397000	319000	298000	192000	195000	164000
Nit683	Phytocassane C	1.81189	0.857498	0.751769	Terpenoids		30300	30300	21800	53300	47300	48700
Nit705	Phytocassane D	0.745366	-0.423979	0.483003	Terpenoids		758000	599000	693000	525000	583000	420000
Nit1039	L-Tryptamine	0.000421875	-11.2109	2.77501	Tryptamine derivatives	ko00380/ko00901/ko01060/ko01063/ko01100/ko01110/ko04080	32000	17200	14800	9	9	9
Nit176	serotonin	2.132	1.09221	0.824315	Tryptamine derivatives		122000	66100	42200	159000	186000	146000
Nit271	N-Feruloyl tryptamine	1.16203	0.216647	0.231887	Tryptamine derivatives		20300	28000	12800	29500	17300	24200
Nit332	N-Acetyl-5-hydroxytryptamine	1.02048	0.0292538	0.000157987	Tryptamine derivatives		211000	160000	166000	245000	159000	144000
Nit428	5-Methoxy-N,N-dimethyltryptamine	0.684409	-0.547069	0.552908	Tryptamine derivatives		95900	79300	116000	74700	58300	66300
Nit539	Melatonin	1.09455	0.130332	0.147112	Tryptamine derivatives		32200	19100	31200	38500	26700	25100
Nit102	Pyridoxine O-glucoside	1.09809	0.134993	0.215786	Vitamins		473000	561000	587000	551000	573000	656000
Nit1051	Pantetheine	1.17355	0.230875	0.0664557	Vitamins		125000	111000	108000	170000	174000	59700
Nit1078	Riboflavin	0.515213	-0.956759	0.774298	Vitamins		3570000	3160000	3130000	1960000	2040000	1080000
Nit130	Pyridoxine	1.06832	0.0953479	0.0993193	Vitamins		207000	243000	194000	291000	200000	197000
Nit163	Niacinamide	1.24071	0.311168	0.297604	Vitamins		5290000	3770000	3860000	6510000	5810000	3710000
Nit167	4-Pyridoxic acid O-hexoside	0.661508	-0.59617	0.5238	Vitamins		71400	46700	82200	35900	36700	59900
Nit213	D-Pantothenic acid	0.831384	-0.266413	0.396521	Vitamins		6810000	6350000	7360000	5760000	6000000	5300000
Nit355	Biotin	0.618389	-0.693415	0.659134	Vitamins		717000	606000	700000	522000	344000	385000
Nit409	Nicotinic Acid Methyl Ester (Methyl Nicotinate)	1.32362	0.404486	0.337499	Vitamins		46100	129000	58200	56800	113000	139000
Nit76	Thiamine	0.468646	-1.09343	0.805426	Vitamins		1440000	824000	1340000	671000	452000	566000
Nit773	Menaquinone (K2)	1.29651	0.374638	0.408356	Vitamins		63200	60600	79900	99000	96500	68600
Nit853	L-ascorbate	1.15027	0.201977	0.157555	Vitamins		63500	57300	62200	71800	92500	46200
Nit87	Nicotinamide-N-oxide	0.171243	-2.54588	1.15887	Vitamins		80500	16200	34400	8070	7790	6590
Nit918	Orotic acid	1.42518	0.511147	0.516444	Vitamins		89000	68800	61400	120000	83400	109000
