# Supplementary material for: Integrated Metabolomic and Transcriptomic Analysis Reveals the Flavonoid Regulatory Network by Eutrema EsMYB90
Source: Int J Mol Sci. 2021 Aug 15;22(16):8751. doi: 10.3390/ijms22168751 (PMC8395869; doi:10.3390/ijms22168751)
Supplement: Supplementary file 1 [file ijms-22-08751-s001.zip › 5 IJMS-Supplementary Files-8.3/Supplementary Table 3 Significantly differential metabolites detected in EsMYB90 transgenic tobacco leaves.xlsx]

## Sheet: Supplementary Table 3
	Supplementary Table 3. Significantly differential metabolites detected in EsMYB90 transgenic tobacco leaves
	Index	Compounds	Fold_Change (T/WT)	Log2Fold_Change (T/WT)	VIP	Class	KEGG_Pathway	WT-1	WT-2	WT-3	T-1	T-2	T-3
	Nit72	Trigonelline	0.298006	-1.74659	1.08566	Alkaloids	ko00760	13700000	10000000	11400000	4660000	2990000	2810000
	Nit851	4-Hydroxy-L-glutamic acid	19.858	4.31165	1.82821	Amino acid derivatives	--	9	2390	2390	18100	37600	39400
	Nit75	Aspartic acid di-O-glucoside	0.0586168	-4.09254	1.58594	Amino acid derivatives	--	60300	244000	316000	7300	7460	21600
	Nit381	N-Phenylacetylglycine	0.207164	-2.27116	1.50386	Amino acid derivatives	ko00360	133000	98500	99200	39900	28600	9
	Nit831	L-Glutamine O-hexside	0.28356	-1.81827	1.40095	Amino acid derivatives	--	118000	87000	62700	9	45000	30900
	Nit833	L-Saccharopine	0.255268	-1.96991	1.39233	Amino acid derivatives	ko00300,ko00310,ko01100,ko01110,ko01130,ko01230	146000	39400	139000	9	41800	41000
	Nit77	Lysine butyrate	0.258657	-1.95089	1.29274	Amino acid derivatives	--	11700	5450	7280	9	3340	2970
	Nit95	Nα-Acetyl-L-arginine	2.6534	1.40784	1.28738	Amino acid derivatives	--	9	19600	24900	37500	46000	34600
	Nit1148	N-γ-Acetyl-N-2-Formyl-5-methoxykynurenamine	0.280378	-1.83455	1.07967	Amino acid derivatives	ko00380	176000	148000	88300	34600	40800	40200
	Nit827	L-Cysteine	15.5832	3.96192	1.65312	Amino acids	ko00260,ko00270,ko00311,ko00332,ko00430,ko00460,ko00480,ko00730,ko00770,ko00920,ko00970,ko01060,ko01100,ko01110,ko01120,ko01130,ko01200,ko01230,ko04122,ko04216,ko04974,ko05230	92400	126000	95400	1310000	1830000	1750000
	Nit49	L-(-)-Cystine	0.225244	-2.15044	1.42007	Amino acids	ko00270,ko02010,ko04216,ko04974	49900	23100	35500	15500	8930	9
	Nit1017	Cyanidin O-syringic acid	59407.4	15.8584	3.2249	Anthocyanins	--	9	9	9	109000	255000	1240000
	Nit1070	Methyl gallate	1072.96	10.0674	2.62074	Benzoic acid derivatives	--	9	9	9	6970	6400	15600
	Nit975	2,5-dihydroxy benzoic acid O-hexside	7.94603	2.99023	1.43201	Benzoic acid derivatives	--	2330000	2050000	2290000	14400000	17800000	20800000
	Nit337	p-Aminobenzoate	7.31947	2.87174	1.39845	Benzoic acid derivatives	ko00627,ko00790,ko01061,ko01100,ko01120	113000	166000	178000	1300000	1210000	835000
	Nit914	D-Fructose 6-phosphate	0.160435	-2.63994	1.3395	Carbohydrates	ko00052,ko00500,ko00680,ko00710,ko01100,ko01120,ko01200,ko04152,ko04922,ko04931,ko05230	1110000	1530000	1960000	424000	163000	151000
	Nit819	D(+)-Glucose	0.29972	-1.73831	1.08359	Carbohydrates	ko00010,ko00030,ko00052,ko00500,ko00520,ko00521,ko00524,ko00901,ko01100,ko01110,ko01130,ko02010,ko02020,ko02060,ko04066,ko04068,ko04113,ko04152,ko04742,ko04910,ko04911,ko04917,ko04922,ko04930,ko04931,ko04932,ko04933,ko04973,ko04976,ko04978,ko05111,ko05230	1080000	802000	974000	387000	225000	244000
	Nit51	D(+)-Melezitose	0.315094	-1.66614	1.06315	Carbohydrates	--	13600	16000	12800	5210	3260	4890
	Nit277	Epigallocatechin (EGC)	4847.41	12.243	2.7637	Catechin derivatives	ko00941,ko01110	9	9	9	8580	11300	111000
	Nit1034	Protocatechuic acid	50.1518	5.64823	1.99046	Catechin derivatives	ko00362,ko00400,ko00623,ko00624,ko00627,ko01061,ko01100,ko01110,ko01120,ko01130,ko01220	38400	182000	109000	4730000	4370000	7420000
	Nit346	L-Epicatechin	1952.93	10.9314	1.85905	Catechin derivatives	ko00941,ko01061,ko01110	9	9	9	9	5020	47700
	Nit325	Protocatechuic aldehyde	8.143	3.02556	1.42972	Catechin derivatives	ko00950,ko01063	24700	45500	30500	254000	202000	364000
	Nit1141	Epicatechin gallate (ECG)	0.228675	-2.12863	1.19599	Catechin derivatives	--	14300	22300	18500	6580	3350	2670
	Nit305	Sinapoylcholine	0.000893599	-10.1281	1.90965	Cholines	ko00940	8340000	9	8690000	15200	9	9
	Nit1083	Esculetin (6,7-dihydroxycoumarin)	10214.8	13.3184	3.0154	Coumarins	ko01061	9	9	9	51800	68000	156000
	Nit1020	Esculetin O-quinacyl esculetin O-quinic acid	3231.03	11.6578	2.63632	Coumarins	--	4340	4620	8960	1170000	9330000	47400000
	Nit1019	6,7-dihydroxycoumarin 7-O-quinic acid	63.88	5.99729	1.47082	Coumarins	--	75700	89000	117000	270000	925000	16800000
	Nit1171	Naringenin 7-O-neohesperidoside (Naringin)	9811.11	13.2602	3.01949	Flavanone	ko00941	9	9	9	51300	90600	123000
	Nit1288	Hesperetin	4203.7	12.0374	2.88306	Flavanone	ko00941	9	9	9	34300	29200	50000
	Nit1245	Eriodictyol	3204.44	11.6459	2.76275	Flavanone	ko00941,ko01110	9	9	9	8520	15800	62200
	Nit1280	Homoeriodictyol	1539.63	10.5884	2.69245	Flavanone	ko00941	9	9	9	20800	12600	8170
	Nit557	Naringenin O-malonylhexoside	74.2962	6.21522	2.06836	Flavanone	--	30500	13600	10600	764000	1510000	1790000
	Nit1187	Naringenin 7-O-glucoside (Prunin)	50.1475	5.64811	1.97911	Flavanone	ko00941	59200	42100	34300	1890000	2580000	2330000
	Nit1165	Hesperetin 5-O-glucoside	5.97102	2.57798	1.25315	Flavanone	--	812000	1190000	897000	2980000	5100000	9230000
	Nit486	Chrysoeriol 5-O-hexoside	15481.5	13.9183	3.10461	Flavone	--	9	9	9	115000	163000	140000
	Nit1164	Chrysoeriol O-acetylhexoside	5655.56	12.4655	2.93377	Flavone	--	9	9	9	38800	45900	68000
	Nit1064	Acacetin O-acetyl hexoside	2218.52	11.1154	2.77414	Flavone	--	9	9	9	18600	23900	17400
	Nit1217	Tricetin	2432.96	11.2485	2.7545	Flavone	ko00941	9	9	9	7990	23700	34000
	Nit564	Tricetin O-malonylhexoside	46.6029	5.54235	2.09439	Flavone	--	9	12100	15400	181000	495000	606000
	Nit1136	Luteolin 7-O-glucoside (Cynaroside)	21.194	4.40559	1.69059	Flavone	--	24400	15600	13600	174000	354000	608000
	Nit498	Chrysoeriol O-hexosyl-O-hexoside	9.34475	3.22416	1.62971	Flavone	--	7190	9	5300	31900	28600	56300
	Nit1026	Luteolin O-hexosyl-O-hexosyl-O-hexoside	10.4931	3.39136	1.52642	Flavone	--	489000	355000	454000	3620000	4790000	5210000
	Nit403	Selgin 5-O-hexoside	7.71739	2.94811	1.42443	Flavone	--	1430000	1710000	1460000	10200000	11500000	13800000
	Nit517	Chrysoeriol 7-O-hexoside	7.41056	2.88958	1.41259	Flavone	--	31800	15600	11300	116000	159000	160000
	Nit521	Selgin O-malonylhexoside	5.90688	2.5624	1.29703	Flavone	--	10300	6380	12100	48200	41100	80700
	Nit548	Tricin O-malonylhexoside	4.89536	2.29142	1.22523	Flavone	--	57200	89500	97000	283000	363000	547000
	Nit482	Chrysoeriol 7-O-rutinoside	0.377327	-1.40611	1.1582	Flavone	--	97000	22200	13600	18400	31700	9
	Nit549	Chrysoeriol O-malonylhexoside	3.29646	1.72092	1.10846	Flavone	--	19700	3340	4080	27300	30900	31200
	Nit291	Chrysoeriol 6-C-hexoside 8-C-hexoside-O-hexoside	4525.93	12.144	2.89382	Flavone C-glycosides	--	9	9	9	49400	46500	26300
	Nit414	C-hexosyl-apigenin O-caffeoylhexoside	1380.37	10.4308	2.63752	Flavone C-glycosides	--	9	9	9	5630	7340	24300
	Nit1088	Eriodictyol C-hexoside	176.948	7.46718	2.2756	Flavone C-glycosides	--	31200	25000	34900	4930000	5960000	5230000
	Nit282	Eriodictiol 6-C-hexoside 8-C-hexoside-O-hexoside	24.4806	4.61357	2.25862	Flavone C-glycosides	--	4410	9	9	20500	36400	51500
	Nit404	di-C,C-hexosyl-apigenin	0.221477	-2.17477	1.7682	Flavone C-glycosides	--	34700	6690	3030	9820	9	9
	Nit511	C-hexosyl-apigenin O-p-coumaroylhexoside	0.127871	-2.96724	1.57804	Flavone C-glycosides	--	26800	19100	20800	5390	3130	9
	Nit278	8-C-hexosyl-hesperetin O-hexoside	12.5287	3.64717	1.54593	Flavone C-glycosides	--	157000	127000	151000	1120000	1490000	2840000
	Nit412	C-hexosyl-luteolin O-p-coumaroylhexoside	4.31557	2.10955	1.36575	Flavone C-glycosides	--	4460	9	2230	9960	7650	11300
	Nit424	Luteolin 8-C-hexosyl-O-hexoside	3.53476	1.82161	1.08471	Flavone C-glycosides	--	1420000	2090000	2100000	4800000	6190000	8840000
	Nit547	Myricetin	21155.6	14.3687	3.12912	Flavonol	ko00941,ko00944	9	9	9	333000	145000	93200
	Nit1094	Kaempferol-3-O-robinoside-7-O-rhamnoside (Robinin)	6115.15	12.5782	2.01556	Flavonol	--	9	9	9	146000	19100	9
	Nit479	Quercetin 3-alpha-L-arabinofuranoside (Avicularin)	16.4047	4.03604	1.79038	Flavonol	--	4570	9	4010	34200	40500	66200
	Nit1161	Quercetin O-acetylhexoside	14.3165	3.83961	1.67534	Flavonol	--	7300	7520	9	24300	37000	151000
	Nit1220	Aromadedrin (Dihydrokaempferol)	18.1349	4.1807	1.594	Flavonol	ko00941,ko01061,ko01100,ko01110	42000	48200	35800	1420000	583000	282000
	Nit1204	Isorhamnetin O-acetyl-hexoside	10.2148	3.35258	1.50757	Flavonol	--	7260	2590	5050	41800	40000	70400
	Nit427	Kaempferol 3,7-dirhamnoside (Kaempferitrin)	7.13788	2.8355	1.5059	Flavonol	--	8250	9	7530	68800	25100	18800
	Nit1176	Dihydroquercetin (Taxifolin)	10.0741	3.33258	1.47897	Flavonol	ko00941,ko01061,ko01100,ko01110	31300	20000	16200	232000	128000	320000
	Nit1124	Isorhamnetin 3-O-neohesperidoside	8.2659	3.04717	1.44878	Flavonol	--	1790000	1820000	1580000	12700000	13500000	16700000
	Nit460	methylQuercetin O-hexoside	7.69712	2.94432	1.42273	Flavonol	--	1560000	1360000	1240000	9220000	10200000	12600000
	Nit464	Isorhamnetin 5-O-hexoside	7.61086	2.92806	1.4171	Flavonol	--	1600000	1380000	1440000	9940000	10100000	13600000
	Nit1185	Quercetin 4'-O-glucoside (Spiraeoside)	11.7455	3.55403	1.41293	Flavonol	--	212000	325000	288000	1080000	2210000	6400000
	Nit1131	Quercetin 3-O-glucoside (Isotrifoliin)	6.38793	2.67535	1.27111	Flavonol	ko00944,ko01100,ko01110	788000	1010000	821000	2770000	4820000	9140000
	Nit1080	Caffeic acid	69711.1	16.0891	3.17834	Hydroxycinnamoyl derivatives	ko00940,ko01061,ko01100,ko01110,ko01220	9	9	9	65200	167000	1650000
	Nit685	Medicarpin	0.340936	-1.55243	1.92175	Hydroxycinnamoyl derivatives	ko00943,ko01061,ko01110	36700	18300	21900	26200	9	9
	Nit371	Feruloyl syringic acid	11.8537	3.56727	1.58083	Hydroxycinnamoyl derivatives	--	8410	17800	29300	224000	208000	226000
	Nit1041	Coniferin	6.4259	2.6839	1.33915	Hydroxycinnamoyl derivatives	ko00940	3470000	1790000	2770000	19000000	21000000	11600000
	Nit1272	4-Methoxycinnamic acid	5.62295	2.49133	1.30693	Hydroxycinnamoyl derivatives	--	6120	7290	4890	28200	38100	36600
	Nit1079	1-O-beta-D-Glucopyranosyl sinapate	0.327066	-1.61235	1.21658	Hydroxycinnamoyl derivatives	--	136000	11600	15300	6970	9	46300
	Nit1266	Cinnamic acid	3.9964	1.9987	1.15719	Hydroxycinnamoyl derivatives	ko00130,ko00360,ko00940,ko01060,ko01070,ko01100,ko01110,ko01120,ko01220	2490	2000	1060	7310	8820	6050
	Nit362	Homovanillic acid	3.94523	1.98011	1.11836	Hydroxycinnamoyl derivatives	ko00350,ko01100,ko04728	89100	49700	58400	310000	311000	157000
	Nit708	Methyleugenol	0.329468	-1.60179	1.03556	Hydroxycinnamoyl derivatives	ko00940	69800	50400	69500	17900	18700	25900
	Nit530	1-Methoxyindole-3-carbaldehyde	7.54994	2.91647	2.02243	Indole derivatives	--	6790	9	9	13100	20500	17800
	Nit1216	2'-Hydroxydaidzein	2.38244	1.25244	1.79212	Isoflavone	ko00943	14400	9	9	13700	9150	11500
	Nit1351	LysoPS 22:6 (2n isomer)	0.0949766	-3.39628	1.85221	Lipids_Glycerophospholipids	--	9620	1670	3640	1400	9	9
	Nit1354	LysoPS 22:6	0.157007	-2.6711	1.76821	Lipids_Glycerophospholipids	--	9210	1590	3900	2290	9	9
	Nit755	LysoPC 18:0 (2n isomer)	0.359861	-1.47449	1.01113	Lipids_Glycerophospholipids	--	332000	304000	226000	223000	60100	27100
	Nit722	LysoPC 16:1 (2n isomer)	0.309136	-1.69368	1.00682	Lipids_Glycerophospholipids	--	811000	356000	431000	173000	158000	163000
	Nit189	Nicotinic acid-hexoside	5.47901	2.45392	1.29411	Nicotinic acid derivatives	--	872000	659000	661000	3180000	4340000	4490000
	Nit873	Uridine 5'-diphospho-D-glucose	27.6121	4.78723	2.44425	Nucleotide and its derivates	ko00040,ko00052,ko00053,ko00240,ko00500,ko00520,ko00524,ko00561,ko00908,ko01051,ko01060,ko01100,ko01130	9	62900	9	77300	490000	1170000
	Nit899	Xanthine	6.64237	2.7317	2.14173	Nucleotide and its derivates	ko00230,ko00232,ko01060,ko01065,ko01100,ko01110,ko01120	25500	9	9	55100	63300	51100
	Nit101	Deoxycytidine	5.78214	2.5316	2.10355	Nucleotide and its derivates	ko00240	27100	9	9	72900	44900	39000
	Nit110	Guanosine monophosphate	5.59549	2.48426	1.48017	Nucleotide and its derivates	ko00230,ko01060,ko01065,ko01100,ko01523,ko04022,ko04740,ko04742,ko04744	5070	9	7860	21500	28800	22100
	Nit967	3-Methylxanthine	7.9803	2.99644	1.43626	Nucleotide and its derivates	ko00232,ko01100,ko01110,ko01120	25200	26100	29900	198000	256000	194000
	Nit28	2'-Deoxyinosine-5'-monophosphate	0.271441	-1.88129	1.13258	Nucleotide and its derivates	ko00230	35000	40800	43600	14900	8090	9420
	Nit71	Inosine	0.294484	-1.76374	1.04087	Nucleotide and its derivates	ko00230,ko01100	25300	65900	50200	27700	6390	7550
	Nit1043	3-Hydroxyanthranilic acid	9162.96	13.1616	3.0196	Organic acids	ko00380,ko00627,ko01100,ko01120	9	9	9	75200	77200	95000
	Nit1031	Benzoylformic acid	837.037	9.70915	2.58626	Organic acids	ko00360,ko00627,ko01120	9	9	9	10300	5750	6550
	Nit1068	4-Hydroxybenzoic acid	8.58974	3.10262	1.395	Organic acids	ko00130,ko00360,ko00362,ko00363,ko00623,ko00627,ko00790,ko01061,ko01100,ko01110,ko01120,ko01220,ko07110	571000	589000	478000	7030000	4810000	2230000
	Nit880	D-Xylonic acid	0.232155	-2.10684	1.18238	Organic acids	--	252000	148000	166000	52100	38000	41300
	Nit1191	(3,4-Dimethoxyphenyl) acetic acid	3.69939	1.88729	1.06053	Organic acids	--	14500	9030	10800	66600	27800	32600
	Nit935	3-Hydroxybutyrate	0.287889	-1.79641	1.05574	Organic acids	--	13700000	6310000	8890000	4430000	2240000	1650000
	Nit43	L-Carnitine	8900	13.1196	3.00723	Others	ko04976	9	9	9	55900	114000	70400
	Nit212	Benzamide	0.179389	-2.47884	1.3083	Others	ko00627,ko01120	41800000	35600000	37100000	9110000	6220000	5210000
	Nit791	Inositol	0.225051	-2.15167	1.20123	Others	ko00052,ko00053,ko00521,ko00562,ko01100,ko01120,ko01130,ko02010,ko04070	1030000	632000	773000	216000	140000	192000
	Nit673	Ellagic acid	0.302655	-1.72425	1.0784	Others	--	109000	75900	97600	25000	27500	33000
	Nit238	Phenethylamine	0.3329	-1.58684	1.04222	Others	ko00360	55500000	49600000	48700000	21000000	16000000	14200000
	Nit358	N', N''-Feruloyl,caffeoylspermidine	133.501	7.06071	2.05021	Phenolamides	--	5360	14400	10000	243000	670000	3060000
	Nit207	N-p-Coumaroyl putrescine	4.65691	2.21937	1.23517	Phenolamides	ko00330	3960000	4020000	2950000	16000000	19400000	15500000
	Nit228	N'-p-Coumaroyl putrescine	4.11616	2.0413	1.18752	Phenolamides	--	5730000	5790000	4320000	21100000	23000000	21100000
	Nit402	N', N''-Diferuloylspermidine	4.75285	2.24879	1.12929	Phenolamides	--	85800	66800	163000	284000	324000	892000
	Nit187	N-Caffeoyl putrescine	3.96611	1.98773	1.09638	Phenolamides	--	1230000	1150000	807000	2460000	6350000	3830000
	Nit11	Agmatine	0.337083	-1.56883	1.02477	Phenolamides	ko00330,ko01100	1090000	782000	973000	389000	241000	329000
	Nit976	Salicylic acid O-glucoside	14.5476	3.86271	1.63592	Phytohormones	--	1280000	1500000	1530000	19300000	22400000	21000000
	Nit636	(+)-Jasmonic acid (JA)	0.499434	-1.00163	1.10071	Phytohormones	ko00592,ko01060,ko01070,ko01100,ko01110,ko04075	11900	6510	9880	8430	5690	9
	Nit1252	(+)-cis,trans-Abscisic acid (ABA)	0.319747	-1.645	1.03825	Phytohormones	ko00906,ko01060,ko01062,ko01070,ko01100,ko01110,ko04075	409000	522000	335000	191000	92800	121000
	Nit166	1,4-dihydro-1-Methyl-4-oxo-3-pyridinecarboxamide	4.73901	2.24458	1.23194	Pyridine derivatives	--	91500	97900	53900	311000	469000	373000
	Nit1077	3-O-p-coumaroyl shikimic acid O-hexoside	14111.1	13.7845	3.08999	Quinate and its derivatives	--	9	9	9	106000	133000	142000
	Nit401	Chlorogenic acid methyl ester	4881.85	12.2532	2.74935	Quinate and its derivatives	--	9	9	9	8120	9690	114000
	Nit1032	Neochlorogenic acid (5-O-Caffeoylquinic acid)	4.08435	2.03011	2.13888	Quinate and its derivatives	--	1980000	3280000	3750000	36800000	9	9
	Nit283	Chlorogenic acid (3-O-Caffeoylquinic acid)	31.9178	4.99629	1.81539	Quinate and its derivatives	ko00940,ko00941,ko00945,ko01110	323000	587000	769000	8490000	29400000	15700000
	Nit1003	1-O-Caffeoyl quinic acid	65.9376	6.04303	1.4717	Quinate and its derivatives	--	239000	253000	325000	821000	2550000	50500000
	Nit983	Quinic acid O-glucuronic acid	0.413054	-1.2756	1.32625	Quinate and its derivatives	--	125000	320000	383000	175000	167000	9
	Nit1106	3-O-p-Coumaroyl quinic acid	5.18741	2.37502	1.27494	Quinate and its derivatives	--	6080000	7930000	7600000	31500000	36800000	43800000
	Nit1169	3-O-p-Coumaroyl shikimic acid	4.58197	2.19597	1.21125	Quinate and its derivatives	--	183000	144000	161000	844000	860000	532000
	Nit1084	5-O-p-Coumaroylquinic acid	4.27263	2.09513	1.19466	Quinate and its derivatives	--	307000	330000	346000	1150000	1410000	1640000
	Nit430	5-O-p-Coumaroyl shikimic acid	4.30712	2.10672	1.17189	Quinate and its derivatives	--	491000	409000	435000	2410000	2080000	1260000
	Nit390	1-O-Feruloyl quinic acid	4.55246	2.18665	1.12392	Quinate and its derivatives	--	791000	474000	1070000	2150000	2390000	6090000
	Nit1011	5-O-Feruloyl quinic acid glucoside	7.99101	2.99838	1.07376	Quinate and its derivatives	--	9	1650	9	5500	7820	9
	Nit1038	5-O-p-coumaroyl shikimic acid O-hexoside	3.09039	1.62779	1.01987	Quinate and its derivatives	--	99500	108000	141000	383000	448000	246000
	Nit1294	Cucurbitacin D	0.268431	-1.89738	1.81585	Terpenoids	--	13300	5790	6980	6980	9	9
	Nit1039	L-Tryptamine	0.000421875	-11.2109	2.77501	Tryptamine derivatives	ko00380,ko00901,ko01060,ko01063,ko01100,ko01110,ko04080	32000	17200	14800	9	9	9
	Nit87	Nicotinamide-N-oxide	0.171243	-2.54588	1.15887	Vitamins	--	80500	16200	34400	8070	7790	6590
