# Supplementary material for: Integrated Metabolomic and Transcriptomic Analysis Reveals the Flavonoid Regulatory Network by Eutrema EsMYB90
Source: Int J Mol Sci. 2021 Aug 15;22(16):8751. doi: 10.3390/ijms22168751 (PMC8395869; doi:10.3390/ijms22168751)
Supplement: Supplementary file 1 [file ijms-22-08751-s001.zip › 5 IJMS-Supplementary Files-8.3/Supplementary Table 4 DEGs annotated in phenylpropanoid and flavonoid biosynthesis pathways.xlsx]

## Sheet: Supplementary Table 4
	Supplementary Table 4. DEGs annotated in phenylpropanoid/flavonoid biosynthesis pathways
	ko	Gene ID	Enzyme Name in NCBI	Enzyme Abbreviation	Enzyme Number	log2FC
	ko00940	107802063	phenylalanine ammonia-lyase-like	PAL	4.3.1.24	5.3
		107761482	phenylalanine ammonia-lyase			3.9
		107820497	phenylalanine ammonia-lyase-like			3.1
		107769293	phenylalanine ammonia-lyase-like			1.7
		107804110	oxalate-CoA ligase-like	4CL	6.2.1.12	-1.9
	ko00941	107826530	trans-cinnamate 4-monooxygenase	C4H	1.14.13.11	1.9
		107791262	trans-cinnamate 4-monooxygenase-like			1.4
		107823514	trans-cinnamate 4-monooxygenase-like			1.1
		107806486	pelargonidin 3-O-(6-caffeoylglucoside) 5-O-(6-O-malonylglucoside) 4'''-malonyltransferase-like	HCT	2.3.1.133	4
		107826141	acetyl-CoA-benzylalcohol acetyltransferase-like			2.6
		107763925	acetyl-CoA-benzylalcohol acetyltransferase-like			2.1
		107830064	salutaridinol 7-O-acetyltransferase-like			2
		107806485	acetyl-CoA-benzylalcohol acetyltransferase-like			2
		107807495	acetyl-CoA-benzylalcohol acetyltransferase-like			1.4
		107804864	shikimate O-hydroxycinnamoyltransferase-like			-3.1
		107772942	shikimate O-hydroxycinnamoyltransferase-like			-1.2
		107790248	acylsugar acyltransferase 3-like			-1.1
		107785451	caffeoyl-CoA O-methyltransferase 4	CCoAOMT	2.1.1.104	2.8
		107826706	probable caffeoyl-CoA O-methyltransferase			1.8
		107826422	chalcone synthase 2-like	CHS	2.3.1.74	7.9
		107801774	chalcone synthase 1B-like			6.3
		107813613	chalcone synthase A			1.9
		107801263	chalcone synthase G-like			1.1
		107803179	type III polyketide synthase B-like			-3.3
		107779699	chalcone-flavonone isomerase	CHI	5.5.1.6	4.9
		107810515	probable chalcone-flavonone isomerase 3			4.6
		107825576	chalcone-flavonone isomerase-like			2.8
		107832423	fatty-acid-binding protein 1-like			1
		107770893	naringenin,2-oxoglutarate 3-dioxygenase, flavanone 3-hydroxylase	F3H	1.14.11.9	3.5
		107806462	naringenin,2-oxoglutarate 3-dioxygenase-like			3.5
		107815210	protein DOWNY MILDEW RESISTANCE 6-like			-2.5
		107795677	flavonoid 3'-monooxygenase, flavonoid 3'-hydroxylase	F3'H	1.14.13.21	2.5
		107823192	cytochrome P450 71A1-like, elicitor-inducible cytochrome P450			1.7
		107803097	dihydroflavonol-4-reductase-like, dihydroflavonol-4-reductase	DFR	1.1.1.219	10.5
		107797232	dihydroflavonol-4-reductase			8.7
		107819370	leucoanthocyanidin dioxygenase, anthocyanidin synthase 1	ANS/LDOX	1.14.11.19	11
		107778118	leucoanthocyanidin dioxygenase-like, anthocyanidin synthase 2			10.8
		107787193	leucoanthocyanidin dioxygenase-like			4.8
		107820810	1-aminocyclopropane-1-carboxylate oxidase 1-like			4.4
		107787195	leucoanthocyanidin dioxygenase-like			3.4
		107808500	leucoanthocyanidin dioxygenase-like			2.6
		107778746	protein SRG1-like			1.9
		107806386	isoflavone reductase homolog, leucoanthocyanidin reductase	LAR	1.17.1.3	-2
		107767471	isoflavone reductase-like protein			-2.3
		107820810	1-aminocyclopropane-1-carboxylate oxidase 1-like	FLS	1.14.11.23	4.4
		107778746	protein SRG1-like [ Nicotiana tabacum			1.9
		107794305	flavonol synthase/flavanone 3-hydroxylase			-1.2
		107773708	1-aminocyclopropane-1-carboxylate oxidase-like			-1.1
		107814657	flavonol synthase/flavanone 3-hydroxylase-like			-1.1
	ko00942	107781346	anthocyanidin 3-O-glucosyltransferase-like, flavonoid 3-O-glucosyltransferase	BZ1/3GT	2.4.1.115	7.2
		107822886	anthocyanidin 3-O-glucosyltransferase-like, flavonoid 3-O-glucosyltransferase			5.5
		107781522	anthocyanidin 3-O-glucosyltransferase-like, anthocyanidin 3-O-glucoside 2'''-O-xylosyltransferase	UFGT	2.4.2.51	5.5
		107831042	anthocyanidin 3-O-glucosyltransferase			5.2
		107767212	anthocyanidin 3-O-glucosyltransferase-like			4.9
		107819220	anthocyanidin 3-O-glucosyltransferase-like			3.5
	ko00943	107785995	trans-resveratrol di-O-methyltransferase-like	HI4OMT	2.1.1.212	-2.6
		107797481	trans-resveratrol di-O-methyltransferase-like			-1.8
		107776486	coumaroyl-CoA:anthocyanidin 3-O-glucoside-6''-O-coumaroyltransferase 2-like	IF7MAT	2.3.1.115	2
		107782061	malonyl-coenzyme:anthocyanin 5-O-glucoside-6'''-O-malonyltransferase-like			1.4
		107796033	vestitone reductase-like	VR	1.1.1.348	-1.2
	ko00944	107795677	flavonoid 3'-monooxygenase, flavonoid 3'-hydroxylase	F3'H	1.14.13.21	2.5
		107823192	cytochrome P450 71A1-like, elicitor-inducible cytochrome P450			1.7
		107781346	anthocyanidin 3-O-glucosyltransferase-like, flavonoid 3-O-glucosyltransferase	BZ1/3GT	2.4.1.115	7.2
		107822886	anthocyanidin 3-O-glucosyltransferase-like, flavonoid 3-O-glucosyltransferase			5.5
		107792977	flavone 3'-O-methyltransferase 1-like		2.1.1.76	-1.9
