# Supplementary material for: Integrated Metabolomic and Transcriptomic Analysis Reveals the Flavonoid Regulatory Network by Eutrema EsMYB90
Source: Int J Mol Sci. 2021 Aug 15;22(16):8751. doi: 10.3390/ijms22168751 (PMC8395869; doi:10.3390/ijms22168751)
Supplement: Supplementary file 1 [file ijms-22-08751-s001.zip › 5 IJMS-Supplementary Files-8.3/Supplementary Table 5 Significantly differential metabolites annotated in phenylpropanoid and flavonoid biosynthesis pathways.xlsx]

## Sheet: Supplementary Table 5
	Supplementary Table 5. Significantly differential metabolites annotated in phenylpropanoid/flavonoid biosynthesis pathways
	KEGG	Index	Compounds	Class	Fold_Change	Log2FC	VIP	type	WT-1	WT-2	WT-3	T-1	T-2	T-3	cpd_ID
	ko00940	Nit1080	Caffeic acid	Hydroxycinnamoyl derivatives	69711.1	16.0891	3.17834	up	9	9	9	65200	167000	1650000	C01197
		Nit1266	Cinnamic acid	Hydroxycinnamoyl derivatives	3.9964	1.9987	1.15719	up	2490	2000	1060	7310	8820	6050	C00423
	ko00941	Nit547	Myricetin	Flavonol	21155.6	14.3687	3.12912	up	9	9	9	333000	145000	93200	C10107
		Nit1171	Naringin (Naringenin 7-O-neohesperidoside)	Flavanone	9811.11	13.2602	3.01949	up	9	9	9	51300	90600	123000	C09789
		Nit277	Epigallocatechin (EGC)	Catechin derivatives	4847.41	12.243	2.7637	up	9	9	9	8580	11300	111000	C12136
		Nit1288	Hesperetin	Flavanone	4203.7	12.0374	2.88306	up	9	9	9	34300	29200	50000	C01709
		Nit1245	Eriodictyol	Flavanone	3204.44	11.6459	2.76275	up	9	9	9	8520	15800	62200	C05631
		Nit1217	Tricetin	Flavone	2432.96	11.2485	2.7545	up	9	9	9	7990	23700	34000	C10192
		Nit346	L-Epicatechin	Catechin derivatives	1952.93	10.9314	1.85905	up	9	9	9	9	5020	47700	C09727
		Nit1280	Homoeriodictyol	Flavanone	1539.63	10.5884	2.69245	up	9	9	9	20800	12600	8170	C09756
		Nit1187	Prunin (Naringenin 7-O-glucoside)	Flavanone	50.1475	5.64811	1.97911	up	59200	42100	34300	1890000	2580000	2330000	C09099
		Nit283	Caffeoyl quinic acid (3-O-Caffeoylquinic acid, Chlorogenic acid)	Quinate and its derivatives	31.9178	4.99629	1.81539	up	323000	587000	769000	8490000	29400000	15700000	C00852
		Nit1220	Dihydrokaempferol (Aromadedrin)	Flavonol	18.1349	4.1807	1.594	up	42000	48200	35800	1420000	583000	282000	C00974
		Nit1176	Dihydroquercetin (Taxifolin)	Flavonol	10.0741	3.33258	1.47897	up	31300	20000	16200	232000	128000	320000	C01617
	ko00943	Nit1216	2'-Hydroxydaidzein	Isoflavone	2.38244	1.25244	1.79212	up	14400	9	9	13700	9150	11500	C02495
	ko00944	Nit1131	Isotrifoliin (Quercetin 3-O-glucoside)	Flavonol	6.38793	2.67535	1.27111	up	788000	1010000	821000	2770000	4820000	9140000	C05623
	KEGG	Index	Compounds	Class	Fold_Change	Log2FC	VIP	type	WT-1	WT-2	WT-3	T-1	T-2	T-3	cpd_ID
	--	Nit1017	Cyanidin O-syringic acid	Anthocyanins	59407.4	15.8584	3.2249	up	9	9	9	109000	255000	1240000	--
