# Supplementary material for: Integrated Metabolomic and Transcriptomic Analysis Reveals the Flavonoid Regulatory Network by Eutrema EsMYB90
Source: Int J Mol Sci. 2021 Aug 15;22(16):8751. doi: 10.3390/ijms22168751 (PMC8395869; doi:10.3390/ijms22168751)
Supplement: Supplementary file 1 [file ijms-22-08751-s001.zip › 5 IJMS-Supplementary Files-8.3/Supplementary Table 6 MYB-binding sites of pNtANS and pNtDFR.xlsx]

## Sheet: Supplementary Table 6
	Supplementary Table 6. MYB-binding sites of pNtANS and pNtDFR
		Sequence	Position	Length	Organism
	ANS	TAACCA	-1979	6	Arabidopsis thaliana
		CAACCA	-1311	6	Arabidopsis thaliana
		TAACCA	-1019	6	Arabidopsis thaliana
		TAACCA	-947	6	Arabidopsis thaliana
		CAACCA	-800	6	Arabidopsis thaliana
	DFR	TAACCA	-1717	6	Arabidopsis thaliana
		CAACAG	-927	6	Nicotiana tabacum
		CAACCA	-419	6	Arabidopsis thaliana
		TAACTG	-354	6	Arabidopsis thaliana
		TAACCA	-129	6	Arabidopsis thaliana
		CAACCA	-97	6	Arabidopsis thaliana
