# Supplementary material for: Integrated Metabolomic and Transcriptomic Analysis Reveals the Flavonoid Regulatory Network by Eutrema EsMYB90
Source: Int J Mol Sci. 2021 Aug 15;22(16):8751. doi: 10.3390/ijms22168751 (PMC8395869; doi:10.3390/ijms22168751)
Supplement: Supplementary file 1 [file ijms-22-08751-s001.zip › 5 IJMS-Supplementary Files-8.3/Supplementary Table 7 Relative luciferase activity of pNtANS and pNtDFR by EsMYB90.xlsx]

## Sheet: Supplementary Table 7
	Supplementary Table 7. Relative luciferase activity (LUC/REN) of pNtANS and pNtDFR by EsMYB90
	Promoter	EsMYB90			CK			LUC/REN (EsMYB90 vs CK)
		LUC	REN	LUC/REN	LUC	REN	LUC/REN
	pNtANS-1	1184	360482	0.00328449	2570	3144782	0.000817227	4.01907
	pNtANS-2	1328	368132	0.0036074	3002	2909770	0.0010317	3.49657
	pNtANS-3	1387	331237	0.00418733	2878	2759206	0.00104305	4.0145
	pNtDFR-1	98604	1433155	0.068802	14121	5131142	0.00275202	25.0006
	pNtDFR-2	93221	1405786	0.0663124	14383	4752904	0.00302615	21.9131
	pNtDFR-3	99475	1328573	0.0748736	15017	4613339	0.00325513	23.0017
