# Supplementary material for: Integrated Metabolomic and Transcriptomic Analysis Reveals the Flavonoid Regulatory Network by Eutrema EsMYB90
Source: Int J Mol Sci. 2021 Aug 15;22(16):8751. doi: 10.3390/ijms22168751 (PMC8395869; doi:10.3390/ijms22168751)
Supplement: Supplementary file 1 [file ijms-22-08751-s001.zip › 5 IJMS-Supplementary Files-8.3/Supplementary Table 8 Pearson correlation coefficient between EsMYB90 gene and the differential metabolites.xlsx]

## Sheet: Supplementary Table 8
	Supplementary Table 8. Pearson correlation coefficient (PCC) between EsMYB90 gene and the differential metabolites
	Gene Name	Metabolite Name	PCC	PCCP	Metabolite	Class
	EsMYB90	Nit548	-0.951	0.00352857	Tricin O-malonylhexoside	Flavone
		Nit521	-0.951	0.0034819	Selgin O-malonylhexoside
		Nit517	-0.941	0.00507544	Chrysoeriol 7-O-hexoside
		Nit486	-1	1.77e-08	Chrysoeriol 5-O-hexoside
		Nit403	-0.995	4.04272e-05	Selgin 5-O-hexoside
		Nit1217	-0.999	5.944e-07	Tricetin
		Nit1164	-1	2.06e-08	Chrysoeriol O-acetylhexoside
		Nit1136	-0.97	0.00132386	Luteolin 7-O-glucoside (Cynaroside)
		Nit1064	-1	2.07e-08	Acacetin O-acetyl hexoside
		Nit1026	-0.991	0.000110536	Luteolin O-hexosyl-O-hexosyl-O-hexoside
		Nit547	-1	4.8e-09	Myricetin	Flavonol
		Nit464	-0.995	4.02179e-05	Isorhamnetin 5-O-hexoside
		Nit460	-0.994	5.76296e-05	methylQuercetin O-hexoside
		Nit1220	-0.962	0.00215863	Aromadedrin (Dihydrokaempferol)
		Nit1204	-0.944	0.00462492	Isorhamnetin O-acetyl-hexoside
		Nit1185	-0.92	0.00944397	Quercetin 4'-O-glucoside (Spiraeoside)
		Nit1176	-0.963	0.00200351	Dihydroquercetin (Taxifolin)
		Nit1131	-0.937	0.00584802	Quercetin 3-O-glucoside (Isotrifoliin)
		Nit1124	-0.996	2.1085e-05	Isorhamnetin 3-O-neohesperidoside
		Nit557	-0.975	0.000904888	Naringenin O-malonylhexoside	Flavanone
		Nit1288	-1	6.7e-09	Hesperetin
		Nit1280	-1	1.7e-08	Homoeriodictyol
		Nit1245	-0.999	8.141e-07	Eriodictyol
		Nit1187	-0.993	7.30007e-05	Naringenin 7-O-glucoside (Prunin)
		Nit1171	-1	6.05e-08	Naringenin 7-O-neohesperidoside (Naringin)
		Nit1165	-0.934	0.00640796	Hesperetin 5-O-glucoside
		Nit424	-0.944	0.00468598	Luteolin 8-C-hexosyl-O-hexoside	Flavone C-glycosides
		Nit414	-0.999	4.833e-07	C-hexosyl-apigenin O-caffeoylhexoside
		Nit291	-1	1.43e-08	Chrysoeriol 6-C-hexoside 8-C-hexoside-O-hexoside
		Nit278	-0.981	0.000556198	8-C-hexosyl-hesperetin O-hexoside
		Nit1088	-0.998	5.6367e-06	Eriodictyol C-hexoside
		Nit325	-0.972	0.00116621	Protocatechuic aldehyde	Catechin derivatives
		Nit277	-0.999	1.6811e-06	Epigallocatechin (EGC)
		Nit1034	-0.954	0.00316111	Protocatechuic acid
		Nit1017	-1	2.792e-07	Cyanidin O-syringic acid	Anthocyanins
		Nit430	-0.967	0.00159531	5-O-p-Coumaroyl shikimic acid	Quinate and its derivatives
		Nit401	-0.999	2.0012e-06	Chlorogenic acid methyl ester
		Nit283	-0.967	0.00160146	Chlorogenic acid (3-O-Caffeoylquinic acid)
		Nit1169	-0.978	0.000745071	3-O-p-Coumaroyl shikimic acid
		Nit1106	-0.988	0.000218996	3-O-p-Coumaroyl quinic acid
		Nit1084	-0.99	0.000162771	5-O-p-Coumaroylquinic acid
		Nit1077	-1	1.32e-08	3-O-p-coumaroyl shikimic acid O-hexoside
		Nit1038	-0.939	0.00546946	5-O-p-coumaroyl shikimic acid O-hexoside
		Nit708	0.961	0.00227267	Methyleugenol	Hydroxycinnamoyl derivatives
		Nit371	-0.942	0.0049328	Feruloyl syringic acid
		Nit362	-0.923	0.00870162	Homovanillic acid
		Nit1272	-0.982	0.000461646	4-Methoxycinnamic acid
		Nit1080	-0.999	7.27e-07	Caffeic acid
		Nit1041	-0.959	0.00249393	Coniferin
		Nit1083	-1	5.88e-08	Esculetin (6,7-dihydroxycoumarin)	Coumarins
		Nit1020	-0.979	0.000665098	Esculetin O-quinacyl esculetin O-quinic acid
		Nit827	-0.994	6.20163e-05	L-Cysteine	Amino acids
		Nit1148	0.953	0.0032655	N-γ-Acetyl-N-2-Formyl-5-methoxykynurenamine	Amino acid derivatives
		Nit975	-0.994	4.89661e-05	2,5-dihydroxy benzoic acid O-hexside	Benzoic acid derivatives
		Nit337	-0.98	0.000611863	p-Aminobenzoate
		Nit1070	-1	8.17e-08	Methyl gallate
		Nit166	-0.955	0.0030346	1,4-dihydro-1-Methyl-4-oxo-3-pyridinecarboxamide	Pyridine derivatives
		Nit358	-0.958	0.00265081	N', N''-Feruloyl,caffeoylspermidine	Phenolamides
		Nit228	-0.988	0.000209202	N'-p-Coumaroyl putrescine
		Nit207	-0.986	0.000305542	N-p-Coumaroyl putrescine
		Nit11	0.949	0.00389526	Agmatine
		Nit967	-0.995	3.74708e-05	3-Methylxanthine	Nucleotide and its derivates
		Nit28	0.949	0.0038025	2'-Deoxyinosine-5'-monophosphate
		Nit791	0.966	0.00172661	Inositol	Others
		Nit673	0.977	0.000808018	Ellagic acid
		Nit43	-1	5.65e-08	L-Carnitine
		Nit238	0.973	0.00111772	Phenethylamine
		Nit212	0.976	0.000840246	Benzamide
		Nit1039	1	3.26e-08	L-Tryptamine	Tryptamine derivatives
		Nit72	0.953	0.00326309	Trigonelline	Alkaloids
		Nit914	0.921	0.00917689	D-Fructose 6-phosphate	Carbohydrates
		Nit819	0.948	0.0039569	D(+)-Glucose
		Nit51	0.953	0.00319891	D(+)-Melezitose
		Nit189	-0.985	0.000334142	Nicotinic acid-hexoside	Nicotinic acid derivatives
		Nit880	0.97	0.00137035	D-Xylonic acid	Organic acids
		Nit1068	-0.959	0.00251755	4-Hydroxybenzoic acid
		Nit1043	-1	7e-09	3-Hydroxyanthranilic acid
		Nit1031	-1	1e-10	Benzoylformic acid
		Nit722	0.924	0.00838359	LysoPC 16:1 (2n isomer)	Lipids_Glycerophospholipids
		Nit976	-0.998	5.8759e-06	Salicylic acid O-glucoside	Phytohormones
