# Supplementary material for: Integrated Metabolomic and Transcriptomic Analysis Reveals the Flavonoid Regulatory Network by Eutrema EsMYB90
Source: Int J Mol Sci. 2021 Aug 15;22(16):8751. doi: 10.3390/ijms22168751 (PMC8395869; doi:10.3390/ijms22168751)
Supplement: Supplementary file 1 [file ijms-22-08751-s001.zip › 5 IJMS-Supplementary Files-8.3/Supplementary Table 9 Pearson correlation coefficient between the differential metabolites and DEGs in phenylpropanoid and flavonoid pathways.xlsx]

## Sheet: Supplementary Table 9
	Supplementary Table 9. Pearson correlation coefficient (PCC) between the differential metabolites and DEGs in the phenylpropanoid/flavonoid pathways
	KEGG	Enzyme Abbreviation	Enzyme Name in NCBI		ko00940	ko00941												ko00943	ko00944
					Caffeic acid	Caffeoyl quinic acid	Prunin	Naringin	Hesperetin	Eriodictyol	Homoeriodictyol	Tricetin	Dihydrokaempferol	Dihydroquercetin	Myricetin	L-Epicatechin	Epigallocatechin (EGC)	Medicarpin	Isotrifoliin
					Nit1080	Nit283	Nit1187	Nit1171	Nit1288	Nit1245	Nit1280	Nit1217	Nit1220	Nit1176	Nit547	Nit346	Nit277	Nit685	Nit1131
	ko00940	PAL	phenylalanine ammonia-lyase-like	107802063	0.999	0.967	0.995	1	1	0.999	0.999	1	0.958	0.964	0.999		0.999		0.938
			phenylalanine ammonia-lyase	107761482	0.991	0.986	0.978	0.991	0.991	0.991	0.99	0.992	0.946	0.931	0.99		0.991		0.952
			phenylalanine ammonia-lyase-like	107820497	0.963	0.976	0.937	0.963	0.963	0.963	0.963	0.963	0.928		0.963		0.963		0.931
			phenylalanine ammonia-lyase-like	107769293	0.943	0.983	0.926	0.942	0.939	0.943	0.936	0.945			0.937		0.942		0.956
	ko00941	HCT	pelargonidin 3-O-(6-caffeoylglucoside) 5-O-(6-O-malonylglucoside) 4'''-malonyltransferase-like	107806486	-0.999	-0.964	-0.993	-0.999	-1	-0.999	-1	-0.999	-0.963	-0.966	-1		-0.999		-0.934
			acetyl-CoA-benzylalcohol acetyltransferase-like	107826141	0.991	0.959	0.993	0.991	0.99	0.991	0.989	0.992	0.93	0.96	0.989		0.991		0.94
			acetyl-CoA-benzylalcohol acetyltransferase-like	107763925	0.969	0.955	0.974	0.967	0.965	0.969	0.962	0.97		0.928	0.962		0.968		0.95
			salutaridinol 7-O-acetyltransferase-like	107830064												0.95		-0.954	0.953
			acetyl-CoA-benzylalcohol acetyltransferase-like	107806485	0.974	0.983	0.969	0.972	0.97	0.974	0.967	0.975	0.96		0.968		0.973		0.966
			acetyl-CoA-benzylalcohol acetyltransferase-like	107807495	0.943	0.982	0.927	0.941	0.938	0.943	0.935	0.945		0.936	0.936		0.941		0.956
			acylsugar acyltransferase 3-like	107790248	-0.962	-0.985	-0.952	-0.962	-0.96	-0.963	-0.959	-0.965			-0.959		-0.961		-0.948
		CHS	chalcone synthase A	107813613	0.987	0.931	0.988	0.988	0.988	0.987	0.988	0.987	0.949	0.977	0.989		0.988
			chalcone synthase G-like	107801263	0.984	0.974	0.965	0.985	0.985	0.984	0.985	0.984	0.954	0.926	0.985		0.984		0.936
		CHI	chalcone-flavonone isomerase	107779699	0.998	0.976	0.987	0.998	0.998	0.998	0.998	0.998	0.96	0.951	0.998		0.997		0.943
			probable chalcone-flavonone isomerase 3	107810515	0.992	0.947	0.993	0.992	0.992	0.991	0.992	0.992	0.947	0.969	0.992		0.991		0.92
			chalcone-flavonone isomerase-like	107825576	0.999	0.964	0.994	1	1	0.999	1	0.999	0.961	0.966	1		0.999		0.935
			fatty-acid-binding protein 1-like	107832423	0.985	0.937	0.99	0.985	0.985	0.985	0.985	0.985	0.936	0.966	0.985		0.984
		F3H	naringenin,2-oxoglutarate 3-dioxygenase, flavanone 3-hydroxylase	107770893	1	0.97	0.994	1	1	1	1	1	0.959	0.961	1		0.999		0.94
			naringenin,2-oxoglutarate 3-dioxygenase-like	107806462	1	0.971	0.993	1	1	0.999	1	1			1		0.999		0.94
			protein DOWNY MILDEW RESISTANCE 6-like	107815210	0.993	0.989	0.984	0.994	0.993	0.993	0.992	0.994	0.942	0.931	0.992		0.992		0.951
		FLS	flavonol synthase/flavanone 3-hydroxylase	107794305	-0.99	-0.934	-0.989	-0.991	-0.992	-0.99	-0.992	-0.989	-0.962	-0.977	-0.992		-0.99
			flavonol synthase/flavanone 3-hydroxylase-like	107814657	-0.999	-0.968	-0.996	-0.999	-0.999	-0.999	-0.999	-0.999	-0.955	-0.963	-0.999		-0.998		-0.939
			1-aminocyclopropane-1-carboxylate oxidase-like	107773708	-0.992	-0.939	-0.991	-0.993	-0.993	-0.992	-0.994	-0.992	-0.96	-0.977	-0.994		-0.992
		CYP73A		107791262	0.993	0.986	0.987	0.993	0.992	0.993	0.991	0.995	0.937	0.96	0.991		0.992		0.956
		DFR	dihydroflavonol-4-reductase-like, dihydroflavonol-4-reductase	107803097	-0.999	-0.967	-0.993	-1	-1	-0.999	-1	-0.999	-0.962	-0.963	-1		-0.999		-0.936
			dihydroflavonol-4-reductase	107797232	-0.993	-0.947	-0.994	-0.993	-0.993	-0.992	-0.993	-0.993	-0.95	-0.971	-0.993		-0.992		-0.921
		ANS	leucoanthocyanidin dioxygenase, anthocyanidin synthase 1	107819370	-0.979	-0.925	-0.986	-0.98	-0.98	-0.979	-0.98	-0.98	-0.934	-0.968	-0.98		-0.979
			leucoanthocyanidin dioxygenase-like, anthocyanidin synthase 2	107778118	-0.991	-0.977	-0.977	-0.992	-0.992	-0.991	-0.992	-0.992	-0.957	-0.938	-0.992		-0.991		-0.942
			leucoanthocyanidin dioxygenase-like	107787193	-0.925			-0.929	-0.933	-0.925	-0.937	-0.924	-0.972		-0.937		-0.925
		LAR	isoflavone reductase-like protein	107767471	-0.999	-0.962	-0.995	-0.999	-0.999	-0.999	-0.999	-0.999	-0.96	-0.967	-0.999		-0.998		-0.934
		CCoAOMT	caffeoyl-CoA O-methyltransferase	107826706	0.996	0.968	0.996	0.996	0.996	0.996	0.995	0.997	0.944	0.958	0.995		0.995		0.942
	ko00943	HI4OMT	trans-resveratrol di-O-methyltransferase-like	107785995	-0.966	-0.969	-0.97	-0.966	-0.963	-0.966	-0.962	-0.968			-0.962		-0.963		-0.933
		IF7MAT	malonyl-coenzyme:anthocyanin 5-O-glucoside-6'''-O-malonyltransferase-like	107782061		0.93										0.93		-0.933
		VR	vestitone reductase-like	107796033	-0.966		-0.965	-0.967	-0.969	-0.966	-0.971	-0.964	-0.958	-0.974	-0.971		-0.967
	ko00944	3GT	anthocyanidin 3-O-glucosyltransferase-like, flavonoid 3-O-glucosyltransferase	107822886	0.984	0.933	0.988	0.984	0.984	0.984	0.984	0.984	0.938	0.967	0.984		0.983
		CYP75B1	flavonoid 3'-monooxygenase, flavonoid 3'-hydroxylase	107795677	0.998	0.965	0.996	0.998	0.998	0.998	0.998	0.998	0.952	0.964	0.998		0.997		0.937
